# Supplementary material for: (E)-N-(Ferrocenyl­methyl­idene)(pyridin-3-yl)methanamine
Source: Acta Crystallogr Sect E Struct Rep Online. 2011 Jul 13;67(Pt 8):m1084. doi: 10.1107/S1600536811027346 (PMC3212159; doi:10.1107/S1600536811027346)
Supplement: Supplementary file 1 [file e-67-m1084-sup1.cif]

##############################################################################
#                                                                            #
# This CIF contains the data in a paper accepted for publication in          #
# Acta Crystallographica Section E. It conforms to the requirements of       #
# Notes for Authors for Acta Crystallographica Section E, and has been       #
# peer reviewed under the auspices of the IUCr Commission on Journals.       #
#                                                                            #
# Full details of the Crystallographic Information File format               #
# are given in the paper "The Crystallographic Information File (CIF):       #
# a New Standard Archive File for Crystallography" by S. R. Hall, F. H.      #
# Allen and I. D. Brown [Acta Cryst. (1991), A47, 655-685].                  #
#                                                                            #
# The current version of the core CIF dictionary is obtainable from          #
# ftp://ftp.iucr.org/pub/cif_core.dic.                                       #
#                                                                            #
# Software is freely available for graphical display of the structure(s)     #
# in this CIF. For information consult the CIF software page                 #
# http://www.iucr.org/resources/cif/software.                                #
#                                                                            #
# This file may be used for bona fide research purposes within the           #
# scientific community so long as proper attribution is given to the journal # 
# article from which it was obtained.                                        #
#                                                                            #
##############################################################################
data_I
_audit_creation_method     SHELXL-97
_chemical_name_systematic
;
(<i>E</i>)-<i>N</i>-(Ferrocenylmethylidene)(pyridin-3-yl)methanamine
;
_chemical_name_common
;
;
_chemical_formula_moiety     'C17 H16 Fe N2'
_chemical_formula_sum     'C17 H16 Fe N2'
_chemical_formula_iupac     '[Fe (C5 H5) (C12 H11 N2)]'
_chemical_formula_weight     304.17
_chemical_melting_point     ?
_symmetry_cell_setting     orthorhombic
_symmetry_space_group_name_H-M     'P c a 21'
_symmetry_space_group_name_Hall     'P 2c -2ac '
loop_
    _symmetry_equiv_pos_as_xyz
    'x, y, z'
    '-x, -y, z+1/2'
    '-x+1/2, y, z+1/2'
    'x+1/2, -y, z'
_cell_length_a     18.7988(17)
_cell_length_b     5.9314(6)
_cell_length_c     12.5083(10)
_cell_angle_alpha     90.00
_cell_angle_beta     90.00
_cell_angle_gamma     90.00
_cell_volume     1394.7(2)
_cell_formula_units_Z     4
_cell_measurement_reflns_used     3041
_cell_measurement_theta_min     2.71
_cell_measurement_theta_max     27.94
_cell_measurement_temperature     200(2)
_exptl_crystal_description     'platelet'
_exptl_crystal_colour     'red'
_exptl_crystal_size_max     0.323
_exptl_crystal_size_mid     0.175
_exptl_crystal_size_min     0.130
_exptl_crystal_density_diffrn     1.449
_exptl_crystal_density_meas     ?
_exptl_crystal_density_method     'not measured'
_exptl_crystal_F_000     632
_exptl_absorpt_coefficient_mu     1.071
_exptl_absorpt_correction_type     none
_exptl_absorpt_process_details     ?
_exptl_absorpt_correction_T_min     ?
_exptl_absorpt_correction_T_max     ?
_exptl_special_details     ?
_diffrn_ambient_temperature     200(2)
_diffrn_radiation_type     MoK\a
_diffrn_radiation_wavelength     0.71069
_diffrn_radiation_source     'fine-focus sealed tube'
_diffrn_radiation_monochromator     graphite
_diffrn_measurement_device_type     'Bruker APEXII CCD'
_diffrn_measurement_device     ?
_diffrn_measurement_method     '\f and \w'
_diffrn_reflns_number     6850
_diffrn_reflns_av_R_equivalents     0.0586
_diffrn_reflns_av_sigmaI/netI     0.0554
_diffrn_reflns_theta_min     2.71
_diffrn_reflns_theta_max     28.25
_diffrn_reflns_theta_full     28.25
_diffrn_measured_fraction_theta_max     0.992
_diffrn_measured_fraction_theta_full     0.992
_diffrn_reflns_limit_h_min     -24
_diffrn_reflns_limit_h_max     18
_diffrn_reflns_limit_k_min     -7
_diffrn_reflns_limit_k_max     4
_diffrn_reflns_limit_l_min     -16
_diffrn_reflns_limit_l_max     16
_refine_special_details
;
;
_reflns_number_total     3226
_reflns_number_gt     2664
_reflns_threshold_expression     I>2sigma(I)
_refine_ls_structure_factor_coef     Fsqd
_refine_ls_matrix_type     full
_refine_ls_R_factor_all     0.0435
_refine_ls_R_factor_gt     0.0329
_refine_ls_wR_factor_gt     0.0705
_refine_ls_wR_factor_ref     0.0731
_refine_ls_goodness_of_fit_ref     0.942
_refine_ls_restrained_S_all     0.942
_refine_ls_number_reflns     3226
_refine_ls_number_parameters     181
_refine_ls_number_restraints     1
_refine_ls_hydrogen_treatment     constr
_refine_ls_weighting_scheme     calc
_refine_ls_weighting_details
         'calc w=1/[\s^2^(Fo^2^)+(0.0358P)^2^+0.0000P] where P=(Fo^2^+2Fc^2^)/3'
_atom_sites_solution_hydrogens     geom
_atom_sites_solution_primary     direct
_atom_sites_solution_secondary     difmap
_refine_ls_shift/su_max     0.000
_refine_ls_shift/su_mean     0.000
_refine_diff_density_max     0.631
_refine_diff_density_min     -0.336
_refine_ls_extinction_method     none
_refine_ls_extinction_coef     ?
_refine_ls_abs_structure_details     'Flack (1983), 1437 Friedel pairs'
_refine_ls_abs_structure_Flack     -0.010(18)
loop_
    _atom_type_symbol
    _atom_type_description
    _atom_type_scat_dispersion_real
    _atom_type_scat_dispersion_imag
    _atom_type_scat_source
    'C' 'C' 0.0033 0.0016
                         'International Tables Vol C Tables 4.2.6.8 and 6.1.1.4'
    'H' 'H' 0.0000 0.0000
                         'International Tables Vol C Tables 4.2.6.8 and 6.1.1.4'
    'Fe' 'Fe' 0.3463 0.8444
                         'International Tables Vol C Tables 4.2.6.8 and 6.1.1.4'
    'N' 'N' 0.0061 0.0033
                         'International Tables Vol C Tables 4.2.6.8 and 6.1.1.4'
_computing_data_collection     'APEX2 (Bruker, 2010)'
_computing_cell_refinement     'SAINT (Bruker, 2010)'
_computing_data_reduction     'SAINT (Bruker, 2010)'
_computing_structure_solution     'SIR97 (Altomare <i>et al.</i>, 1999)'
_computing_structure_refinement     'SHELXL-97 (Sheldrick, 2008)'
_computing_molecular_graphics
             'ORTEP-3 (Farrugia, 1997) and Mercury (Macrae <i>et al.</i>, 2008)'
_computing_publication_material
                            'SHELXL97 (Sheldrick, 2008) and PLATON (Spek, 2009)'
loop_
    _atom_site_type_symbol
    _atom_site_label
    _atom_site_fract_x
    _atom_site_fract_y
    _atom_site_fract_z
    _atom_site_U_iso_or_equiv
    _atom_site_adp_type
    _atom_site_calc_flag
    _atom_site_refinement_flags
    _atom_site_occupancy
    _atom_site_symmetry_multiplicity
    _atom_site_disorder_assembly
    _atom_site_disorder_group
    Fe Fe1 0.429304(15) 0.27995(5) 0.40012(4) 0.02708(9) Uani d . 1 1 . .
    N N1 0.29625(12) 0.6770(4) 0.24303(18) 0.0351(5) Uani d . 1 1 . .
    N N2 0.14153(15) 1.2176(4) 0.3715(2) 0.0511(8) Uani d . 1 1 . .
    C C1 0.31665(13) 0.4737(4) 0.24620(19) 0.0325(6) Uani d . 1 1 . .
    H H1 0.2821 0.3579 0.2382 0.039 Uiso calc R 1 1 . .
    C C2 0.21981(15) 0.7154(5) 0.2288(2) 0.0404(6) Uani d . 1 1 . .
    H H2A 0.1945 0.5691 0.2290 0.048 Uiso calc R 1 1 . .
    H H2B 0.2113 0.7889 0.1589 0.048 Uiso calc R 1 1 . .
    C C11 0.39040(16) 0.4099(5) 0.2615(2) 0.0304(6) Uani d . 1 1 . .
    C C12 0.44733(14) 0.5451(4) 0.2990(2) 0.0316(6) Uani d . 1 1 . .
    H H12 0.4445 0.7007 0.3165 0.038 Uiso calc R 1 1 . .
    C C13 0.50912(14) 0.4093(5) 0.3063(2) 0.0375(6) Uani d . 1 1 . .
    H H13 0.5548 0.4578 0.3293 0.045 Uiso calc R 1 1 . .
    C C14 0.49069(16) 0.1873(5) 0.2728(2) 0.0372(7) Uani d . 1 1 . .
    H H14 0.5223 0.0626 0.2694 0.045 Uiso calc R 1 1 . .
    C C15 0.41843(16) 0.1830(5) 0.2459(2) 0.0355(6) Uani d . 1 1 . .
    H H15 0.3924 0.0554 0.2218 0.043 Uiso calc R 1 1 . .
    C C21 0.34823(18) 0.2684(6) 0.5077(3) 0.0535(9) Uani d . 1 1 . .
    H H21 0.3009 0.3187 0.4956 0.064 Uiso calc R 1 1 . .
    C C22 0.4048(2) 0.3982(7) 0.5483(3) 0.0539(10) Uani d . 1 1 . .
    H H22 0.4024 0.5524 0.5686 0.065 Uiso calc R 1 1 . .
    C C23 0.4649(2) 0.2613(6) 0.5535(2) 0.0529(9) Uani d . 1 1 . .
    H H23 0.5107 0.3065 0.5774 0.064 Uiso calc R 1 1 . .
    C C24 0.44638(19) 0.0467(6) 0.5177(2) 0.0480(8) Uani d . 1 1 . .
    H H24 0.4772 -0.0800 0.5139 0.058 Uiso calc R 1 1 . .
    C C25 0.37477(18) 0.0497(5) 0.4883(2) 0.0478(8) Uani d . 1 1 . .
    H H25 0.3485 -0.0737 0.4602 0.057 Uiso calc R 1 1 . .
    C C31 0.19150(14) 0.8618(5) 0.3166(2) 0.0334(7) Uani d . 1 1 . .
    C C32 0.16642(16) 1.0750(6) 0.2967(2) 0.0396(7) Uani d . 1 1 . .
    H H32 0.1667 1.1256 0.2246 0.047 Uiso calc R 1 1 . .
    C C33 0.14093(19) 1.1409(7) 0.4710(3) 0.0488(8) Uani d . 1 1 . .
    H H33 0.1238 1.2377 0.5258 0.059 Uiso calc R 1 1 . .
    C C34 0.16360(18) 0.9303(7) 0.4993(2) 0.0496(8) Uani d . 1 1 . .
    H H34 0.1609 0.8818 0.5716 0.059 Uiso calc R 1 1 . .
    C C35 0.19013(17) 0.7907(5) 0.4224(2) 0.0440(8) Uani d . 1 1 . .
    H H35 0.2076 0.6457 0.4411 0.053 Uiso calc R 1 1 . .
loop_
    _atom_site_aniso_label
    _atom_site_aniso_U_11
    _atom_site_aniso_U_22
    _atom_site_aniso_U_33
    _atom_site_aniso_U_12
    _atom_site_aniso_U_13
    _atom_site_aniso_U_23
    Fe1 0.03100(16) 0.02611(15) 0.02413(13) -0.00168(13) 0.0003(2) 0.0016(3)
    N1 0.0355(12) 0.0351(12) 0.0347(12) 0.0009(10) 0.0006(9) 0.0047(10)
    N2 0.0590(16) 0.0405(15) 0.054(2) 0.0138(12) -0.0009(13) 0.0023(13)
    C1 0.0359(14) 0.0358(15) 0.0258(11) -0.0040(11) -0.0021(10) -0.0001(11)
    C2 0.0382(15) 0.0449(16) 0.0380(14) 0.0041(12) -0.0071(13) -0.0035(14)
    C11 0.0406(16) 0.0282(16) 0.0223(12) 0.0003(13) 0.0008(11) 0.0004(12)
    C12 0.0378(15) 0.0287(13) 0.0284(12) -0.0030(11) 0.0035(10) 0.0039(11)
    C13 0.0308(14) 0.0460(17) 0.0356(13) -0.0053(12) 0.0037(11) 0.0020(13)
    C14 0.0393(17) 0.0414(17) 0.0310(14) 0.0112(13) 0.0063(12) 0.0008(13)
    C15 0.0461(17) 0.0328(16) 0.0277(12) -0.0025(13) -0.0001(11) -0.0029(13)
    C21 0.0463(18) 0.074(2) 0.0403(15) 0.0117(17) 0.0169(15) 0.0221(17)
    C22 0.091(3) 0.046(2) 0.0253(14) 0.001(2) 0.0214(17) -0.0033(17)
    C23 0.060(2) 0.070(3) 0.0289(15) -0.008(2) -0.0063(16) 0.0048(16)
    C24 0.065(2) 0.0457(18) 0.0332(14) 0.0068(16) 0.0004(13) 0.0162(14)
    C25 0.056(2) 0.0458(17) 0.0410(15) -0.0161(15) 0.0061(14) 0.0094(15)
    C31 0.0249(14) 0.0372(16) 0.0382(15) -0.0017(12) -0.0054(11) 0.0049(13)
    C32 0.0433(16) 0.0383(17) 0.0371(15) 0.0000(14) -0.0029(13) 0.0077(16)
    C33 0.050(2) 0.056(2) 0.0410(16) 0.0080(19) 0.0059(14) -0.0078(18)
    C34 0.055(2) 0.062(2) 0.0315(15) 0.0040(19) -0.0001(14) 0.0077(18)
    C35 0.0489(16) 0.0421(14) 0.041(2) 0.0101(13) -0.0006(12) 0.0110(15)
_geom_special_details
;
;
loop_
    _geom_bond_atom_site_label_1
    _geom_bond_atom_site_label_2
    _geom_bond_site_symmetry_2
    _geom_bond_distance
    _geom_bond_publ_flag
    Fe1 C15 . 2.023(3) ?
    Fe1 C25 . 2.033(3) ?
    Fe1 C11 . 2.034(3) ?
    Fe1 C21 . 2.034(3) ?
    Fe1 C23 . 2.034(3) ?
    Fe1 C22 . 2.034(3) ?
    Fe1 C14 . 2.042(3) ?
    Fe1 C24 . 2.044(3) ?
    Fe1 C12 . 2.046(2) ?
    Fe1 C13 . 2.054(3) ?
    N1 C1 . 1.266(3) ?
    N1 C2 . 1.466(3) ?
    N2 C33 . 1.326(5) ?
    N2 C32 . 1.346(4) ?
    C1 C11 . 1.450(4) ?
    C1 H1 . 0.9500 ?
    C2 C31 . 1.498(4) ?
    C2 H2A . 0.9900 ?
    C2 H2B . 0.9900 ?
    C11 C12 . 1.417(4) ?
    C11 C15 . 1.458(4) ?
    C12 C13 . 1.416(4) ?
    C12 H12 . 0.9500 ?
    C13 C14 . 1.424(4) ?
    C13 H13 . 0.9500 ?
    C14 C15 . 1.400(4) ?
    C14 H14 . 0.9500 ?
    C15 H15 . 0.9500 ?
    C21 C22 . 1.408(5) ?
    C21 C25 . 1.411(5) ?
    C21 H21 . 0.9500 ?
    C22 C23 . 1.393(6) ?
    C22 H22 . 0.9500 ?
    C23 C24 . 1.394(4) ?
    C23 H23 . 0.9500 ?
    C24 C25 . 1.396(5) ?
    C24 H24 . 0.9500 ?
    C25 H25 . 0.9500 ?
    C31 C32 . 1.373(4) ?
    C31 C35 . 1.389(4) ?
    C32 H32 . 0.9500 ?
    C33 C34 . 1.366(5) ?
    C33 H33 . 0.9500 ?
    C34 C35 . 1.363(4) ?
    C34 H34 . 0.9500 ?
    C35 H35 . 0.9500 ?
loop_
    _geom_angle_atom_site_label_1
    _geom_angle_atom_site_label_2
    _geom_angle_atom_site_label_3
    _geom_angle_site_symmetry_1
    _geom_angle_site_symmetry_3
    _geom_angle
    _geom_angle_publ_flag
    C15 Fe1 C25 . . 105.98(12) ?
    C15 Fe1 C11 . . 42.13(12) ?
    C25 Fe1 C11 . . 122.39(13) ?
    C15 Fe1 C21 . . 123.05(14) ?
    C25 Fe1 C21 . . 40.60(13) ?
    C11 Fe1 C21 . . 107.90(13) ?
    C15 Fe1 C23 . . 156.44(14) ?
    C25 Fe1 C23 . . 67.53(14) ?
    C11 Fe1 C23 . . 160.53(14) ?
    C21 Fe1 C23 . . 67.72(16) ?
    C15 Fe1 C22 . . 160.68(14) ?
    C25 Fe1 C22 . . 67.87(16) ?
    C11 Fe1 C22 . . 124.38(12) ?
    C21 Fe1 C22 . . 40.49(15) ?
    C23 Fe1 C22 . . 40.03(16) ?
    C15 Fe1 C14 . . 40.28(11) ?
    C25 Fe1 C14 . . 121.82(13) ?
    C11 Fe1 C14 . . 68.91(12) ?
    C21 Fe1 C14 . . 158.47(15) ?
    C23 Fe1 C14 . . 122.33(18) ?
    C22 Fe1 C14 . . 158.61(15) ?
    C15 Fe1 C24 . . 120.60(14) ?
    C25 Fe1 C24 . . 40.03(13) ?
    C11 Fe1 C24 . . 157.84(13) ?
    C21 Fe1 C24 . . 67.61(13) ?
    C23 Fe1 C24 . . 39.96(12) ?
    C22 Fe1 C24 . . 67.29(15) ?
    C14 Fe1 C24 . . 106.85(13) ?
    C15 Fe1 C12 . . 69.27(11) ?
    C25 Fe1 C12 . . 159.25(13) ?
    C11 Fe1 C12 . . 40.66(11) ?
    C21 Fe1 C12 . . 123.97(12) ?
    C23 Fe1 C12 . . 124.75(13) ?
    C22 Fe1 C12 . . 109.60(14) ?
    C14 Fe1 C12 . . 68.36(12) ?
    C24 Fe1 C12 . . 159.82(12) ?
    C15 Fe1 C13 . . 68.60(12) ?
    C25 Fe1 C13 . . 158.36(13) ?
    C11 Fe1 C13 . . 68.51(11) ?
    C21 Fe1 C13 . . 159.72(15) ?
    C23 Fe1 C13 . . 108.61(14) ?
    C22 Fe1 C13 . . 123.86(15) ?
    C14 Fe1 C13 . . 40.70(12) ?
    C24 Fe1 C13 . . 123.32(13) ?
    C12 Fe1 C13 . . 40.41(11) ?
    C1 N1 C2 . . 116.7(2) ?
    C33 N2 C32 . . 116.1(3) ?
    N1 C1 C11 . . 122.9(3) ?
    N1 C1 H1 . . 118.6 ?
    C11 C1 H1 . . 118.6 ?
    N1 C2 C31 . . 110.4(2) ?
    N1 C2 H2A . . 109.6 ?
    C31 C2 H2A . . 109.6 ?
    N1 C2 H2B . . 109.6 ?
    C31 C2 H2B . . 109.6 ?
    H2A C2 H2B . . 108.1 ?
    C12 C11 C1 . . 128.2(3) ?
    C12 C11 C15 . . 107.1(2) ?
    C1 C11 C15 . . 124.7(3) ?
    C12 C11 Fe1 . . 70.14(14) ?
    C1 C11 Fe1 . . 123.72(18) ?
    C15 C11 Fe1 . . 68.56(16) ?
    C13 C12 C11 . . 108.6(2) ?
    C13 C12 Fe1 . . 70.09(15) ?
    C11 C12 Fe1 . . 69.20(15) ?
    C13 C12 H12 . . 125.7 ?
    C11 C12 H12 . . 125.7 ?
    Fe1 C12 H12 . . 126.6 ?
    C12 C13 C14 . . 107.9(2) ?
    C12 C13 Fe1 . . 69.50(15) ?
    C14 C13 Fe1 . . 69.19(16) ?
    C12 C13 H13 . . 126.0 ?
    C14 C13 H13 . . 126.0 ?
    Fe1 C13 H13 . . 126.8 ?
    C15 C14 C13 . . 108.9(3) ?
    C15 C14 Fe1 . . 69.15(15) ?
    C13 C14 Fe1 . . 70.10(15) ?
    C15 C14 H14 . . 125.6 ?
    C13 C14 H14 . . 125.6 ?
    Fe1 C14 H14 . . 126.8 ?
    C14 C15 C11 . . 107.5(3) ?
    C14 C15 Fe1 . . 70.57(15) ?
    C11 C15 Fe1 . . 69.31(14) ?
    C14 C15 H15 . . 126.2 ?
    C11 C15 H15 . . 126.2 ?
    Fe1 C15 H15 . . 125.5 ?
    C22 C21 C25 . . 107.3(3) ?
    C22 C21 Fe1 . . 69.77(18) ?
    C25 C21 Fe1 . . 69.64(17) ?
    C22 C21 H21 . . 126.3 ?
    C25 C21 H21 . . 126.3 ?
    Fe1 C21 H21 . . 125.8 ?
    C23 C22 C21 . . 108.1(3) ?
    C23 C22 Fe1 . . 69.98(18) ?
    C21 C22 Fe1 . . 69.74(19) ?
    C23 C22 H22 . . 126.0 ?
    C21 C22 H22 . . 126.0 ?
    Fe1 C22 H22 . . 125.9 ?
    C22 C23 C24 . . 108.4(4) ?
    C22 C23 Fe1 . . 69.99(19) ?
    C24 C23 Fe1 . . 70.40(18) ?
    C22 C23 H23 . . 125.8 ?
    C24 C23 H23 . . 125.8 ?
    Fe1 C23 H23 . . 125.4 ?
    C23 C24 C25 . . 108.3(3) ?
    C23 C24 Fe1 . . 69.64(17) ?
    C25 C24 Fe1 . . 69.53(17) ?
    C23 C24 H24 . . 125.9 ?
    C25 C24 H24 . . 125.9 ?
    Fe1 C24 H24 . . 126.5 ?
    C24 C25 C21 . . 107.9(3) ?
    C24 C25 Fe1 . . 70.43(17) ?
    C21 C25 Fe1 . . 69.76(17) ?
    C24 C25 H25 . . 126.0 ?
    C21 C25 H25 . . 126.0 ?
    Fe1 C25 H25 . . 125.4 ?
    C32 C31 C35 . . 116.5(3) ?
    C32 C31 C2 . . 121.5(3) ?
    C35 C31 C2 . . 122.0(3) ?
    N2 C32 C31 . . 124.9(3) ?
    N2 C32 H32 . . 117.5 ?
    C31 C32 H32 . . 117.5 ?
    N2 C33 C34 . . 123.7(3) ?
    N2 C33 H33 . . 118.2 ?
    C34 C33 H33 . . 118.2 ?
    C35 C34 C33 . . 119.1(3) ?
    C35 C34 H34 . . 120.4 ?
    C33 C34 H34 . . 120.4 ?
    C34 C35 C31 . . 119.6(3) ?
    C34 C35 H35 . . 120.2 ?
    C31 C35 H35 . . 120.2 ?
loop_
    _geom_torsion_atom_site_label_1
    _geom_torsion_atom_site_label_2
    _geom_torsion_atom_site_label_3
    _geom_torsion_atom_site_label_4
    _geom_torsion_site_symmetry_1
    _geom_torsion_site_symmetry_2
    _geom_torsion_site_symmetry_3
    _geom_torsion_site_symmetry_4
    _geom_torsion
    _geom_torsion_publ_flag
    C2 N1 C1 C11 . . . . -179.0(2) ?
    C1 N1 C2 C31 . . . . 125.0(3) ?
    N1 C1 C11 C12 . . . . 15.9(4) ?
    N1 C1 C11 C15 . . . . -167.9(3) ?
    N1 C1 C11 Fe1 . . . . 106.2(3) ?
    C15 Fe1 C11 C12 . . . . -118.5(2) ?
    C25 Fe1 C11 C12 . . . . 163.94(17) ?
    C21 Fe1 C11 C12 . . . . 121.67(19) ?
    C23 Fe1 C11 C12 . . . . 48.0(5) ?
    C22 Fe1 C11 C12 . . . . 80.0(2) ?
    C14 Fe1 C11 C12 . . . . -80.94(18) ?
    C24 Fe1 C11 C12 . . . . -163.9(3) ?
    C13 Fe1 C11 C12 . . . . -37.11(16) ?
    C15 Fe1 C11 C1 . . . . 118.2(3) ?
    C25 Fe1 C11 C1 . . . . 40.6(3) ?
    C21 Fe1 C11 C1 . . . . -1.6(3) ?
    C23 Fe1 C11 C1 . . . . -75.3(5) ?
    C22 Fe1 C11 C1 . . . . -43.3(3) ?
    C14 Fe1 C11 C1 . . . . 155.8(3) ?
    C24 Fe1 C11 C1 . . . . 72.8(4) ?
    C12 Fe1 C11 C1 . . . . -123.3(3) ?
    C13 Fe1 C11 C1 . . . . -160.4(3) ?
    C25 Fe1 C11 C15 . . . . -77.6(2) ?
    C21 Fe1 C11 C15 . . . . -119.8(2) ?
    C23 Fe1 C11 C15 . . . . 166.5(4) ?
    C22 Fe1 C11 C15 . . . . -161.4(2) ?
    C14 Fe1 C11 C15 . . . . 37.58(17) ?
    C24 Fe1 C11 C15 . . . . -45.4(4) ?
    C12 Fe1 C11 C15 . . . . 118.5(2) ?
    C13 Fe1 C11 C15 . . . . 81.41(18) ?
    C1 C11 C12 C13 . . . . 177.0(2) ?
    C15 C11 C12 C13 . . . . 0.4(3) ?
    Fe1 C11 C12 C13 . . . . 59.20(18) ?
    C1 C11 C12 Fe1 . . . . 117.8(3) ?
    C15 C11 C12 Fe1 . . . . -58.83(18) ?
    C15 Fe1 C12 C13 . . . . -80.94(17) ?
    C25 Fe1 C12 C13 . . . . -161.3(3) ?
    C11 Fe1 C12 C13 . . . . -120.0(2) ?
    C21 Fe1 C12 C13 . . . . 162.43(19) ?
    C23 Fe1 C12 C13 . . . . 77.5(2) ?
    C22 Fe1 C12 C13 . . . . 119.62(19) ?
    C14 Fe1 C12 C13 . . . . -37.61(16) ?
    C24 Fe1 C12 C13 . . . . 42.3(4) ?
    C15 Fe1 C12 C11 . . . . 39.07(17) ?
    C25 Fe1 C12 C11 . . . . -41.2(4) ?
    C21 Fe1 C12 C11 . . . . -77.6(2) ?
    C23 Fe1 C12 C11 . . . . -162.4(2) ?
    C22 Fe1 C12 C11 . . . . -120.37(19) ?
    C14 Fe1 C12 C11 . . . . 82.40(19) ?
    C24 Fe1 C12 C11 . . . . 162.3(3) ?
    C13 Fe1 C12 C11 . . . . 120.0(2) ?
    C11 C12 C13 C14 . . . . 0.1(3) ?
    Fe1 C12 C13 C14 . . . . 58.71(19) ?
    C11 C12 C13 Fe1 . . . . -58.65(17) ?
    C15 Fe1 C13 C12 . . . . 82.76(17) ?
    C25 Fe1 C13 C12 . . . . 162.0(3) ?
    C11 Fe1 C13 C12 . . . . 37.33(16) ?
    C21 Fe1 C13 C12 . . . . -46.2(4) ?
    C23 Fe1 C13 C12 . . . . -122.16(18) ?
    C22 Fe1 C13 C12 . . . . -80.5(2) ?
    C14 Fe1 C13 C12 . . . . 119.6(2) ?
    C24 Fe1 C13 C12 . . . . -163.87(17) ?
    C15 Fe1 C13 C14 . . . . -36.79(17) ?
    C25 Fe1 C13 C14 . . . . 42.5(4) ?
    C11 Fe1 C13 C14 . . . . -82.22(19) ?
    C21 Fe1 C13 C14 . . . . -165.8(4) ?
    C23 Fe1 C13 C14 . . . . 118.3(2) ?
    C22 Fe1 C13 C14 . . . . 160.0(2) ?
    C24 Fe1 C13 C14 . . . . 76.6(2) ?
    C12 Fe1 C13 C14 . . . . -119.6(2) ?
    C12 C13 C14 C15 . . . . -0.5(3) ?
    Fe1 C13 C14 C15 . . . . 58.41(19) ?
    C12 C13 C14 Fe1 . . . . -58.90(18) ?
    C25 Fe1 C14 C15 . . . . 76.6(2) ?
    C11 Fe1 C14 C15 . . . . -39.25(19) ?
    C21 Fe1 C14 C15 . . . . 46.2(4) ?
    C23 Fe1 C14 C15 . . . . 158.6(2) ?
    C22 Fe1 C14 C15 . . . . -171.7(4) ?
    C24 Fe1 C14 C15 . . . . 117.7(2) ?
    C12 Fe1 C14 C15 . . . . -83.06(19) ?
    C13 Fe1 C14 C15 . . . . -120.4(3) ?
    C15 Fe1 C14 C13 . . . . 120.4(3) ?
    C25 Fe1 C14 C13 . . . . -162.96(18) ?
    C11 Fe1 C14 C13 . . . . 81.16(18) ?
    C21 Fe1 C14 C13 . . . . 166.6(3) ?
    C23 Fe1 C14 C13 . . . . -81.0(2) ?
    C22 Fe1 C14 C13 . . . . -51.3(5) ?
    C24 Fe1 C14 C13 . . . . -121.87(18) ?
    C12 Fe1 C14 C13 . . . . 37.35(16) ?
    C13 C14 C15 C11 . . . . 0.7(3) ?
    Fe1 C14 C15 C11 . . . . 59.71(18) ?
    C13 C14 C15 Fe1 . . . . -58.99(19) ?
    C12 C11 C15 C14 . . . . -0.7(3) ?
    C1 C11 C15 C14 . . . . -177.5(2) ?
    Fe1 C11 C15 C14 . . . . -60.50(19) ?
    C12 C11 C15 Fe1 . . . . 59.83(17) ?
    C1 C11 C15 Fe1 . . . . -117.0(2) ?
    C25 Fe1 C15 C14 . . . . -120.7(2) ?
    C11 Fe1 C15 C14 . . . . 118.4(3) ?
    C21 Fe1 C15 C14 . . . . -161.6(2) ?
    C23 Fe1 C15 C14 . . . . -50.5(5) ?
    C22 Fe1 C15 C14 . . . . 170.9(4) ?
    C24 Fe1 C15 C14 . . . . -79.8(2) ?
    C12 Fe1 C15 C14 . . . . 80.61(19) ?
    C13 Fe1 C15 C14 . . . . 37.16(19) ?
    C25 Fe1 C15 C11 . . . . 120.95(18) ?
    C21 Fe1 C15 C11 . . . . 80.1(2) ?
    C23 Fe1 C15 C11 . . . . -168.8(3) ?
    C22 Fe1 C15 C11 . . . . 52.5(5) ?
    C14 Fe1 C15 C11 . . . . -118.4(3) ?
    C24 Fe1 C15 C11 . . . . 161.84(18) ?
    C12 Fe1 C15 C11 . . . . -37.75(16) ?
    C13 Fe1 C15 C11 . . . . -81.19(18) ?
    C15 Fe1 C21 C22 . . . . -166.4(2) ?
    C25 Fe1 C21 C22 . . . . 118.4(3) ?
    C11 Fe1 C21 C22 . . . . -122.4(2) ?
    C23 Fe1 C21 C22 . . . . 37.4(2) ?
    C14 Fe1 C21 C22 . . . . 159.8(4) ?
    C24 Fe1 C21 C22 . . . . 80.8(2) ?
    C12 Fe1 C21 C22 . . . . -80.4(2) ?
    C13 Fe1 C21 C22 . . . . -46.1(5) ?
    C15 Fe1 C21 C25 . . . . 75.2(2) ?
    C11 Fe1 C21 C25 . . . . 119.2(2) ?
    C23 Fe1 C21 C25 . . . . -81.0(2) ?
    C22 Fe1 C21 C25 . . . . -118.4(3) ?
    C14 Fe1 C21 C25 . . . . 41.4(5) ?
    C24 Fe1 C21 C25 . . . . -37.6(2) ?
    C12 Fe1 C21 C25 . . . . 161.19(18) ?
    C13 Fe1 C21 C25 . . . . -164.4(3) ?
    C25 C21 C22 C23 . . . . 0.1(4) ?
    Fe1 C21 C22 C23 . . . . -59.7(2) ?
    C25 C21 C22 Fe1 . . . . 59.8(2) ?
    C15 Fe1 C22 C23 . . . . 155.8(4) ?
    C25 Fe1 C22 C23 . . . . 80.9(2) ?
    C11 Fe1 C22 C23 . . . . -164.1(2) ?
    C21 Fe1 C22 C23 . . . . 119.1(3) ?
    C14 Fe1 C22 C23 . . . . -40.6(5) ?
    C24 Fe1 C22 C23 . . . . 37.5(2) ?
    C12 Fe1 C22 C23 . . . . -121.1(2) ?
    C13 Fe1 C22 C23 . . . . -78.4(3) ?
    C15 Fe1 C22 C21 . . . . 36.7(6) ?
    C25 Fe1 C22 C21 . . . . -38.2(2) ?
    C11 Fe1 C22 C21 . . . . 76.8(2) ?
    C23 Fe1 C22 C21 . . . . -119.1(3) ?
    C14 Fe1 C22 C21 . . . . -159.7(3) ?
    C24 Fe1 C22 C21 . . . . -81.6(2) ?
    C12 Fe1 C22 C21 . . . . 119.8(2) ?
    C13 Fe1 C22 C21 . . . . 162.51(19) ?
    C21 C22 C23 C24 . . . . -0.6(4) ?
    Fe1 C22 C23 C24 . . . . -60.2(2) ?
    C21 C22 C23 Fe1 . . . . 59.6(2) ?
    C15 Fe1 C23 C22 . . . . -160.1(3) ?
    C25 Fe1 C23 C22 . . . . -81.9(3) ?
    C11 Fe1 C23 C22 . . . . 42.8(6) ?
    C21 Fe1 C23 C22 . . . . -37.8(2) ?
    C14 Fe1 C23 C22 . . . . 163.7(2) ?
    C24 Fe1 C23 C22 . . . . -119.1(3) ?
    C12 Fe1 C23 C22 . . . . 79.0(3) ?
    C13 Fe1 C23 C22 . . . . 120.9(2) ?
    C15 Fe1 C23 C24 . . . . -41.1(5) ?
    C25 Fe1 C23 C24 . . . . 37.2(2) ?
    C11 Fe1 C23 C24 . . . . 161.9(4) ?
    C21 Fe1 C23 C24 . . . . 81.3(2) ?
    C22 Fe1 C23 C24 . . . . 119.1(3) ?
    C14 Fe1 C23 C24 . . . . -77.2(2) ?
    C12 Fe1 C23 C24 . . . . -161.95(19) ?
    C13 Fe1 C23 C24 . . . . -120.0(2) ?
    C22 C23 C24 C25 . . . . 0.9(4) ?
    Fe1 C23 C24 C25 . . . . -59.0(2) ?
    C22 C23 C24 Fe1 . . . . 59.9(2) ?
    C15 Fe1 C24 C23 . . . . 162.2(2) ?
    C25 Fe1 C24 C23 . . . . -119.7(3) ?
    C11 Fe1 C24 C23 . . . . -164.1(3) ?
    C21 Fe1 C24 C23 . . . . -81.6(3) ?
    C22 Fe1 C24 C23 . . . . -37.5(2) ?
    C14 Fe1 C24 C23 . . . . 120.6(2) ?
    C12 Fe1 C24 C23 . . . . 47.6(5) ?
    C13 Fe1 C24 C23 . . . . 79.1(3) ?
    C15 Fe1 C24 C25 . . . . -78.1(2) ?
    C11 Fe1 C24 C25 . . . . -44.4(4) ?
    C21 Fe1 C24 C25 . . . . 38.2(2) ?
    C23 Fe1 C24 C25 . . . . 119.7(3) ?
    C22 Fe1 C24 C25 . . . . 82.2(2) ?
    C14 Fe1 C24 C25 . . . . -119.7(2) ?
    C12 Fe1 C24 C25 . . . . 167.3(3) ?
    C13 Fe1 C24 C25 . . . . -161.25(18) ?
    C23 C24 C25 C21 . . . . -0.9(3) ?
    Fe1 C24 C25 C21 . . . . -59.9(2) ?
    C23 C24 C25 Fe1 . . . . 59.0(2) ?
    C22 C21 C25 C24 . . . . 0.5(4) ?
    Fe1 C21 C25 C24 . . . . 60.4(2) ?
    C22 C21 C25 Fe1 . . . . -59.9(2) ?
    C15 Fe1 C25 C24 . . . . 118.8(2) ?
    C11 Fe1 C25 C24 . . . . 161.80(19) ?
    C21 Fe1 C25 C24 . . . . -118.6(3) ?
    C23 Fe1 C25 C24 . . . . -37.1(2) ?
    C22 Fe1 C25 C24 . . . . -80.6(2) ?
    C14 Fe1 C25 C24 . . . . 78.0(2) ?
    C12 Fe1 C25 C24 . . . . -167.6(3) ?
    C13 Fe1 C25 C24 . . . . 46.8(4) ?
    C15 Fe1 C25 C21 . . . . -122.5(2) ?
    C11 Fe1 C25 C21 . . . . -79.6(2) ?
    C23 Fe1 C25 C21 . . . . 81.5(2) ?
    C22 Fe1 C25 C21 . . . . 38.1(2) ?
    C14 Fe1 C25 C21 . . . . -163.4(2) ?
    C24 Fe1 C25 C21 . . . . 118.6(3) ?
    C12 Fe1 C25 C21 . . . . -49.0(4) ?
    C13 Fe1 C25 C21 . . . . 165.4(3) ?
    N1 C2 C31 C32 . . . . 113.6(3) ?
    N1 C2 C31 C35 . . . . -65.5(4) ?
    C33 N2 C32 C31 . . . . -0.9(5) ?
    C35 C31 C32 N2 . . . . 0.5(5) ?
    C2 C31 C32 N2 . . . . -178.6(3) ?
    C32 N2 C33 C34 . . . . -0.2(5) ?
    N2 C33 C34 C35 . . . . 1.7(6) ?
    C33 C34 C35 C31 . . . . -2.1(5) ?
    C32 C31 C35 C34 . . . . 1.1(4) ?
    C2 C31 C35 C34 . . . . -179.8(3) ?
loop_
    _geom_hbond_atom_site_label_D
    _geom_hbond_atom_site_label_H
    _geom_hbond_atom_site_label_A
    _geom_hbond_site_symmetry_A
    _geom_hbond_distance_DH
    _geom_hbond_distance_HA
    _geom_hbond_distance_DA
    _geom_hbond_angle_DHA
    C13 H13 N2 4_575 0.95 2.58 3.429(4) 149
    C34 H34 N1 3_555 0.95 2.59 3.482(4) 156
    C32 H32 Cg 3_564 0.95 2.92 3.775(3) 150
data_global
_journal_date_recd_electronic     2011-06-21
_journal_date_accepted     2011-07-07
_journal_name_full     'Acta Crystallographica, Section E'
_journal_year     2011
_journal_volume     67
_journal_issue      8
_journal_page_first     m1084
_journal_page_last     m1084
_journal_paper_category     QM
_journal_coeditor_code     VM2107
_publ_contact_author_name     'Dr Richard Betz'
_publ_contact_author_address
;
Department of Chemistry
Nelson Mandela Metropolitan University
Summerstrand Campus (South)
University Way
Summerstrand
PO Box 77000
Port Elizabeth 6031
South Africa
;
_publ_contact_author_email     richard.betz@webmail.co.za
_publ_contact_author_fax     '+27-41-504-4236'
_publ_contact_author_phone     '+27-41-504-4285'
_publ_section_title
;
(<i>E</i>)-<i>N</i>-(Ferrocenylmethylidene)(pyridin-3-yl)methanamine
;
loop_
    _publ_author_name
    _publ_author_address
    'Adams, Nadia'
;
Nelson Mandela Metropolitan University
Summerstrand Campus
Department of Chemistry
University Way
Summerstrand
PO Box 77000
Port Elizabeth 6031
South Africa
;
    'Gerber, Thomas'
;
Nelson Mandela Metropolitan University
Summerstrand Campus
Department of Chemistry
University Way
Summerstrand
PO Box 77000
Port Elizabeth 6031
South Africa
;
    'McCleland, Cedric'
;
Nelson Mandela Metropolitan University
Summerstrand Campus
Department of Chemistry
University Way
Summerstrand
PO Box 77000
Port Elizabeth 6031
South Africa
;
    'Betz, Richard'
;
Nelson Mandela Metropolitan University
Summerstrand Campus
Department of Chemistry
University Way
Summerstrand
PO Box 77000
Port Elizabeth 6031
South Africa
;
