# Supplementary material for: (E)-N-(Ferrocenyl­methyl­idene)(pyridin-3-yl)methanamine
Source: Acta Crystallogr Sect E Struct Rep Online. 2011 Jul 13;67(Pt 8):m1084. doi: 10.1107/S1600536811027346 (PMC3212159; doi:10.1107/S1600536811027346)
Supplement: Supplementary file 3 [file e-67-m1084-Isup3.hkl]

# 
# h,k,l, Fc-squared, Fo-squared, sigma(Fo-squared) and status flag 
# 
data_I
_shelx_title ' ba037 in P c a 21' 
_shelx_refln_list_code          4 
_shelx_F_calc_maximum      199.73 
_exptl_crystal_F_000       632.00 
_reflns_d_resolution_high  0.7506 
 
loop_ 
 _symmetry_equiv_pos_as_xyz 
 'x, y, z' 
 '-x, -y, z+1/2' 
 '-x+1/2, y, z+1/2' 
 'x+1/2, -y, z' 
 
_cell_length_a    18.7988 
_cell_length_b     5.9314 
_cell_length_c    12.5083 
_cell_angle_alpha  90.000 
_cell_angle_beta   90.000 
_cell_angle_gamma  90.000 
 
_shelx_F_squared_multiplier     1.000 
 
loop_ 
 _refln_index_h 
 _refln_index_k 
 _refln_index_l 
 _refln_F_squared_calc 
 _refln_F_squared_meas 
 _refln_F_squared_sigma 
 _refln_observed_status 
   0   0 -16        1.36       -2.75     19.01 o 
   2   0 -16      189.46      180.62     18.12 o 
   4   0 -16        7.58        9.26     14.17 o 
   6   0 -16      297.80      285.56     21.74 o 
   0   1 -16        2.92        7.88     13.97 o 
   1   1 -16       76.93       90.88     11.34 o 
   2   1 -16       10.04       25.84     10.22 o 
   3   1 -16      128.08      132.04     12.08 o 
   4   1 -16       49.81       55.76     10.80 o 
   5   1 -16      138.69      159.05     12.58 o 
   6   1 -16       12.80        7.05     15.02 o 
   0   2 -16      235.98      224.75     19.54 o 
   1   2 -16       32.23       44.84     10.91 o 
   2   2 -16       94.37      114.18     17.24 o 
   2   0 -15      344.10      351.91     20.86 o 
   4   0 -15      222.73      228.31     18.73 o 
   6   0 -15       44.57       45.23     13.99 o 
   8   0 -15       63.01       65.64     14.95 o 
  10   0 -15      190.10      188.73     17.76 o 
   1   1 -15      311.63      292.98     14.41 o 
   2   1 -15        1.73       12.81      9.25 o 
   3   1 -15       55.24       55.21     10.12 o 
   4   1 -15      113.86      117.30     11.26 o 
   5   1 -15      187.91      200.52     12.44 o 
   6   1 -15       30.60       26.92      9.89 o 
   7   1 -15      264.10      248.45     14.38 o 
   8   1 -15       49.55       58.95     10.55 o 
   9   1 -15       86.16       94.69     11.16 o 
  10   1 -15       12.36        6.74     13.92 o 
   1   2 -15       67.06       76.94     10.88 o 
   2   2 -15      139.43      160.87     12.13 o 
   3   2 -15       24.47       19.39     11.35 o 
   4   2 -15      315.17      286.39     17.18 o 
   5   2 -15      101.78      103.17     12.94 o 
   6   2 -15      134.45      143.94     14.83 o 
   7   2 -15      115.00      128.16     13.58 o 
   8   2 -15       85.19       96.66     12.90 o 
   1   3 -15      107.09      128.21     17.33 o 
   2   3 -15       79.67       71.40     15.92 o 
   3   3 -15       27.19       35.71     15.26 o 
   4   3 -15       88.16      108.41     17.05 o 
   5   3 -15       92.03       93.03     24.01 o 
   0   0 -14      622.81      585.20     31.26 o 
   2   0 -14      327.45      328.41     19.45 o 
   4   0 -14       86.74       62.74     13.52 o 
   6   0 -14      659.51      629.57     22.62 o 
   8   0 -14      308.68      312.29     19.69 o 
  10   0 -14       37.08       42.64     13.71 o 
  12   0 -14       52.08       63.95     28.13 o 
   0   1 -14      151.48      127.13     15.03 o 
   1   1 -14      161.20      171.69     11.31 o 
   2   1 -14        4.08       12.10      8.81 o 
   3   1 -14      690.03      630.40     15.95 o 
   4   1 -14       56.47       55.60     11.12 o 
   5   1 -14      517.29      494.15     15.21 o 
   6   1 -14       75.13       70.99      9.90 o 
   7   1 -14       12.91       12.41      8.97 o 
   8   1 -14       25.82       31.49      9.45 o 
   9   1 -14      214.88      230.94     13.45 o 
  10   1 -14        8.45        8.05      9.28 o 
  11   1 -14      229.72      242.14     18.43 o 
  12   1 -14       17.53       23.90     14.06 o 
  13   1 -14       28.66       34.01     22.51 o 
   0   2 -14      447.98      422.59     21.39 o 
   1   2 -14       66.48       74.08     10.06 o 
   2   2 -14      395.94      377.69     17.13 o 
   3   2 -14      147.52      142.43     11.22 o 
   4   2 -14       57.16       56.37     11.45 o 
   5   2 -14       71.82       75.13     13.94 o 
   6   2 -14      324.91      299.57     16.60 o 
   7   2 -14        5.72        8.75     10.48 o 
   8   2 -14      408.56      398.67     17.60 o 
   9   2 -14       60.04       62.06     11.66 o 
  10   2 -14       58.91       58.05     14.90 o 
  11   2 -14        6.79       33.30     14.35 o 
  12   2 -14       69.97       71.02     23.76 o 
   0   3 -14       39.83       45.77     20.26 o 
   1   3 -14        9.50       12.04     13.53 o 
   2   3 -14       56.22       71.50     15.03 o 
   3   3 -14      101.85      129.52     18.01 o 
   4   3 -14       34.55       31.27     14.06 o 
   5   3 -14      274.19      257.09     29.26 o 
   6   3 -14      118.85      123.29     24.01 o 
   7   3 -14       41.65       58.02     22.26 o 
   8   3 -14       49.14       50.52     21.76 o 
   9   3 -14      117.59      115.79     24.51 o 
   0   4 -14       25.97       18.01     20.76 o 
   1   4 -14        9.29       32.26     21.26 o 
   2   4 -14       55.59       48.77     22.26 o 
   3   4 -14       35.17       58.77     22.51 o 
   4   4 -14       14.28       22.51     21.26 o 
   2   0 -13      988.20      960.91     24.57 o 
   4   0 -13      611.61      578.74     21.10 o 
   6   0 -13      197.94      202.56     16.51 o 
   8   0 -13      249.55      225.74     18.03 o 
  10   0 -13      654.34      610.99     22.03 o 
  12   0 -13       64.57       67.03     13.81 o 
  14   0 -13       22.26       44.01     22.26 o 
   1   1 -13      866.63      839.14     16.63 o 
   2   1 -13       79.70       84.70      9.65 o 
   3   1 -13      113.80      114.31     10.15 o 
   4   1 -13       12.47       11.36      8.43 o 
   5   1 -13      404.70      370.00     15.97 o 
   6   1 -13       46.12       57.26      9.23 o 
   7   1 -13      846.16      805.73     16.67 o 
   8   1 -13       23.84       31.32      8.92 o 
   9   1 -13      250.51      244.90     13.29 o 
  10   1 -13       27.44       36.47      9.04 o 
  11   1 -13       40.40       49.96     10.53 o 
  12   1 -13       10.50       15.20     12.96 o 
  13   1 -13      148.36      149.71     16.02 o 
  14   1 -13       24.76       24.24     13.81 o 
  15   1 -13       92.99       88.03     24.26 o 
   1   2 -13      167.98      164.83     11.58 o 
   2   2 -13      288.75      266.07     14.29 o 
   3   2 -13       53.49       59.57     10.92 o 
   4   2 -13     1025.59      941.96     41.89 o 
   5   2 -13      104.13      112.43     11.87 o 
   6   2 -13      289.18      258.96     19.63 o 
   7   2 -13      108.53      106.54     14.21 o 
   8   2 -13       90.41      107.88     14.45 o 
   9   2 -13       15.74       27.96     12.67 o 
  10   2 -13      227.92      216.07     25.76 o 
  11   2 -13        5.47       -3.00     19.01 o 
  12   2 -13      267.63      306.85     31.01 o 
  13   2 -13       70.76       80.03     23.01 o 
  14   2 -13       13.76        5.25     21.01 o 
   1   3 -13      238.29      241.21     18.83 o 
   2   3 -13       86.10       88.53     20.76 o 
   3   3 -13      126.71      115.79     21.51 o 
   4   3 -13       71.70       83.78     21.01 o 
   5   3 -13      150.14      140.80     23.01 o 
   6   3 -13       31.31       35.51     19.76 o 
   7   3 -13      291.37      260.84     29.26 o 
   8   3 -13       18.73       13.00     19.51 o 
   9   3 -13      147.90      160.30     24.51 o 
  10   3 -13       19.22       17.01     20.26 o 
  11   3 -13       26.48       18.01     20.51 o 
  12   3 -13       29.78       20.76     21.26 o 
   2   4 -13      141.04      171.81     25.01 o 
   3   4 -13       40.21       38.76     20.76 o 
   4   4 -13       66.39       69.77     22.01 o 
   5   4 -13       29.03       41.26     21.01 o 
   6   4 -13       53.70       54.77     21.76 o 
   7   4 -13       40.87       58.52     22.26 o 
   8   4 -13        0.04       10.50     20.76 o 
   9   4 -13       23.38       44.51     21.76 o 
   0   0 -12     2337.88     2254.01     43.76 o 
   2   0 -12      243.71      242.67     17.38 o 
   4   0 -12       50.28       59.95     12.19 o 
   6   0 -12      544.86      519.31     19.97 o 
   8   0 -12     1148.44     1063.60     35.51 o 
  10   0 -12       70.79       78.93     13.25 o 
  12   0 -12       98.79      100.80     13.76 o 
  14   0 -12      393.00      398.63     31.76 o 
   0   1 -12       97.00       92.38     13.17 o 
   1   1 -12       67.39       71.97      8.94 o 
   2   1 -12      208.48      202.78     11.08 o 
   3   1 -12     1176.20     1164.57     17.65 o 
   4   1 -12      135.80      142.05     10.02 o 
   5   1 -12      515.92      505.92     14.18 o 
   6   1 -12       42.70       46.62      8.67 o 
   7   1 -12       43.00       35.80      8.56 o 
   8   1 -12       96.90       94.48      9.44 o 
   9   1 -12      316.90      302.31     13.07 o 
  10   1 -12        7.26       12.11      8.27 o 
  11   1 -12      791.99      803.71     18.25 o 
  12   1 -12       16.38       32.49      9.67 o 
  13   1 -12       48.37       58.87     16.88 o 
  14   1 -12       32.35       36.86     13.04 o 
  15   1 -12       21.03       11.05     16.26 o 
  16   1 -12        6.79       17.01     21.26 o 
  17   1 -12      152.16      166.56     26.26 o 
   0   2 -12      729.73      726.58     22.46 o 
   1   2 -12       42.56       48.75      8.94 o 
   2   2 -12      215.60      217.52     12.75 o 
   3   2 -12       63.19       60.21      9.15 o 
   4   2 -12        3.82       14.24     11.83 o 
   5   2 -12      173.85      175.47     15.08 o 
   6   2 -12      860.77      840.93     48.02 o 
   7   2 -12       77.62       80.99     13.21 o 
   8   2 -12      733.78      776.01     30.01 o 
   9   2 -12      113.16      128.61     14.03 o 
  10   2 -12       36.93       38.84     12.06 o 
  11   2 -12      102.05       81.78     20.76 o 
  12   2 -12       47.33       52.52     20.01 o 
  13   2 -12        1.00        5.75     19.01 o 
  14   2 -12      235.05      248.83     29.51 o 
  15   2 -12        9.63       33.26     21.26 o 
  16   2 -12       23.13       26.01     21.26 o 
   2   3 -12       90.13      100.28     20.01 o 
   3   3 -12      622.50      551.43     30.51 o 
   4   3 -12        7.51       14.00     17.51 o 
   5   3 -12      495.92      436.65     30.01 o 
   6   3 -12      114.10      121.54     21.76 o 
   7   3 -12       24.11       23.76     18.76 o 
   8   3 -12       21.76       26.76     18.76 o 
   9   3 -12      193.59      197.82     24.26 o 
  10   3 -12       39.53       33.01     19.26 o 
  11   3 -12      244.18      238.33     28.01 o 
  12   3 -12       41.30       41.51     20.76 o 
  13   3 -12       28.44       43.26     21.26 o 
  14   3 -12      128.25      148.55     24.76 o 
   4   4 -12        7.87        9.50     18.51 o 
   5   4 -12       77.69       79.28     21.01 o 
   6   4 -12      264.81      231.58     27.76 o 
   7   4 -12       28.44       33.26     20.01 o 
   8   4 -12      117.36       92.53     22.51 o 
   9   4 -12       20.39       27.01     20.26 o 
  10   4 -12       12.90       17.76     20.51 o 
  11   4 -12       40.83       64.02     22.01 o 
   6   5 -12       74.58       72.77     22.51 o 
   7   5 -12        3.96        7.75     20.76 o 
   2   0 -11      281.48      291.87     17.50 o 
   4   0 -11     1698.25     1598.04     26.59 o 
   6   0 -11      157.54      178.22     14.21 o 
   8   0 -11      106.06       96.25     12.50 o 
  10   0 -11      671.80      686.52     22.26 o 
  12   0 -11     1030.71     1000.49     23.43 o 
  14   0 -11       93.26      101.80     13.34 o 
   1   1 -11      695.68      687.19     14.78 o 
   2   1 -11       25.33       30.04      7.99 o 
   3   1 -11      377.42      340.28     12.58 o 
   4   1 -11      292.70      262.65     12.18 o 
   5   1 -11      137.42      141.96      9.50 o 
   6   1 -11      166.33      158.15      9.64 o 
   7   1 -11      918.51      892.29     17.78 o 
   8   1 -11       46.41       42.26      9.52 o 
   9   1 -11      377.87      379.16     15.20 o 
  10   1 -11      199.28      203.81     12.99 o 
  11   1 -11       11.39        8.29     10.87 o 
  12   1 -11      190.68      164.59     13.70 o 
  13   1 -11      436.58      397.13     29.26 o 
  14   1 -11        1.86      -11.25     17.51 o 
  15   1 -11      388.76      360.87     30.01 o 
  16   1 -11        5.69        1.00     19.26 o 
  17   1 -11       14.48       14.50     20.51 o 
   1   2 -11      170.55      179.66     11.89 o 
   2   2 -11      650.44      640.75     16.99 o 
   3   2 -11      311.52      273.36     14.44 o 
   4   2 -11      508.72      498.17     19.51 o 
   5   2 -11       12.12        2.03     10.64 o 
   6   2 -11      191.54      179.48     15.18 o 
   7   2 -11       75.47       75.30     23.63 o 
   8   2 -11       44.18       53.34     11.83 o 
   9   2 -11       45.93       40.99     11.64 o 
  10   2 -11      789.84      804.91     52.27 o 
  11   2 -11       17.81       20.39     11.63 o 
  12   2 -11      280.03      271.84     27.26 o 
  13   2 -11      248.11      227.08     27.51 o 
  14   2 -11        8.49       -5.25     18.26 o 
  15   2 -11       62.48       42.51     20.26 o 
  16   2 -11      108.04      101.03     22.26 o 
  17   2 -11       16.18        2.79     11.38 o 
   3   3 -11       14.41       16.76     17.26 o 
   4   3 -11      160.09      153.80     21.76 o 
   5   3 -11      429.59      377.63     27.76 o 
   6   3 -11      124.46      112.79     21.26 o 
   7   3 -11      759.33      718.49     33.26 o 
   8   3 -11       29.49       27.01     18.01 o 
   9   3 -11      261.24      245.33     27.26 o 
  10   3 -11      166.79      172.06     22.76 o 
  11   3 -11        0.99       -5.00     17.51 o 
  12   3 -11       17.39       16.51     18.51 o 
  13   3 -11      137.41      166.81     23.76 o 
  14   3 -11       22.16       13.75     19.26 o 
  15   3 -11       56.08       60.08     13.46 o 
  16   3 -11       74.96       78.28     22.01 o 
   6   4 -11       21.06       26.01     18.76 o 
   7   4 -11      306.34      278.59     27.51 o 
   8   4 -11       15.85       27.01     18.76 o 
   9   4 -11       20.90       20.76     19.01 o 
  10   4 -11      184.00      177.31     24.26 o 
  11   4 -11        6.00       -0.75     18.76 o 
  12   4 -11       58.38       71.73     14.47 o 
  13   4 -11       74.47       90.48     14.98 o 
   7   5 -11       30.84       45.52     21.01 o 
   8   5 -11       70.35       71.14     15.38 o 
   9   5 -11       20.47       21.29     14.31 o 
  10   5 -11       75.95       90.53     23.01 o 
   0   0 -10     1468.84     1336.70     34.01 o 
   2   0 -10      969.65      928.98     22.07 o 
   4   0 -10      232.11      213.94     15.84 o 
   6   0 -10      230.97      210.42     15.59 o 
   8   0 -10     1256.21     1249.31     23.43 o 
  10   0 -10      718.29      685.67     26.01 o 
  12   0 -10      492.87      487.70     18.87 o 
  14   0 -10      719.33      713.77     20.85 o 
   0   1 -10      157.72      141.58     13.44 o 
   1   1 -10      592.83      568.80     13.94 o 
   2   1 -10      405.89      362.74     12.90 o 
   3   1 -10      464.97      442.01     13.33 o 
   4   1 -10      171.93      169.86      9.92 o 
   5   1 -10      399.15      386.34     14.89 o 
   6   1 -10      216.08      200.04     12.57 o 
   7   1 -10       36.58       31.64      8.90 o 
   8   1 -10       94.90       94.42      9.69 o 
   9   1 -10      539.16      510.23     15.46 o 
  10   1 -10       50.60       54.61      9.29 o 
  11   1 -10      909.44      899.45     20.31 o 
  12   1 -10        5.43        8.54     10.07 o 
  13   1 -10      353.46      354.96     16.46 o 
  14   1 -10      194.29      188.81     22.76 o 
  15   1 -10       86.72      101.78     20.76 o 
  16   1 -10       14.64       -1.75     18.26 o 
  17   1 -10      209.45      206.57     18.51 o 
   0   2 -10      363.73      374.38     26.76 o 
   1   2 -10       51.58       61.18     12.02 o 
   2   2 -10      306.58      290.65     14.58 o 
   3   2 -10        7.92        4.60      8.89 o 
   4   2 -10      152.56      188.69     20.38 o 
   5   2 -10      210.88      202.38     15.18 o 
   6   2 -10      657.86      685.15     32.76 o 
   7   2 -10       28.67       33.54     10.68 o 
   8   2 -10      555.33      577.50     32.01 o 
   9   2 -10      181.44      181.50     14.68 o 
  10   2 -10       30.22       32.99     10.39 o 
  11   2 -10      114.31      118.88     12.13 o 
  12   2 -10      318.51      286.10     26.76 o 
  13   2 -10       76.72       64.02     19.26 o 
  14   2 -10      268.49      262.84     26.76 o 
  15   2 -10       67.29       55.77     19.26 o 
  16   2 -10      175.87      191.10     15.77 o 
  17   2 -10      127.11      117.79     12.94 o 
  18   2 -10       17.12       16.79     11.15 o 
   5   3 -10      389.04      371.12     27.26 o 
   6   3 -10      145.19      155.55     21.01 o 
   7   3 -10       22.05        2.50     16.76 o 
   8   3 -10      189.04      184.06     21.76 o 
   9   3 -10      406.64      374.13     28.01 o 
  10   3 -10       51.82       41.26     18.26 o 
  11   3 -10      332.38      342.36     27.76 o 
  12   3 -10      209.21      195.82     24.51 o 
  13   3 -10       53.32       43.01     18.26 o 
  14   3 -10      142.77      142.14     14.21 o 
  15   3 -10       29.48       32.39     12.26 o 
  16   3 -10       55.82       53.14     14.38 o 
  17   3 -10      107.49      106.26     14.06 o 
   7   4 -10       18.29       17.01     18.01 o 
   8   4 -10      189.08      187.81     23.01 o 
   9   4 -10      275.15      246.83     27.01 o 
  10   4 -10       32.00       14.00     18.01 o 
  11   4 -10       90.65       86.07     13.94 o 
  12   4 -10       35.64       42.28     13.10 o 
  13   4 -10       44.23       46.60     13.49 o 
  14   4 -10      154.53      161.44     15.81 o 
  15   4 -10       13.77       -8.58     12.57 o 
   7   5 -10       31.81       32.76     19.01 o 
   8   5 -10      144.26      146.05     22.76 o 
   9   5 -10       39.63       56.73     14.50 o 
  10   5 -10       29.30       26.62     14.14 o 
  11   5 -10      118.11      127.66     16.44 o 
  12   5 -10      124.27      137.55     23.51 o 
   0   6 -10      180.87      199.07     27.51 o 
   1   6 -10       37.17       30.29     15.64 o 
   2   6 -10        7.51       22.27     15.47 o 
   3   6 -10      180.73      175.72     18.88 o 
   4   6 -10       11.50       16.26     21.51 o 
   5   6 -10      121.09      128.29     24.76 o 
   6   6 -10        4.17       24.26     21.26 o 
   2   0  -9     1025.45      990.78     27.63 o 
   4   0  -9     3323.35     3168.11     81.53 o 
   6   0  -9      330.36      295.21     17.03 o 
   8   0  -9      331.71      326.22     21.30 o 
  10   0  -9      403.40      396.80     16.88 o 
  12   0  -9     2020.04     2011.35     34.51 o 
  14   0  -9       65.23       82.78     14.50 o 
   1   1  -9     1744.24     1674.27     27.72 o 
   2   1  -9       37.51       36.72      9.03 o 
   3   1  -9      132.70      127.67     10.05 o 
   4   1  -9       58.36       65.06      9.31 o 
   5   1  -9      457.20      437.90     14.70 o 
   6   1  -9        1.55        2.41      8.45 o 
   7   1  -9      567.48      566.05     20.72 o 
   8   1  -9       11.90        3.36      6.20 o 
   9   1  -9      467.22      463.15     17.62 o 
  10   1  -9      114.08      128.00     11.47 o 
  11   1  -9       63.59       69.26     11.88 o 
  12   1  -9      108.33      103.66     10.78 o 
  13   1  -9      650.13      663.24     17.15 o 
  14   1  -9       24.35       37.51     18.01 o 
  15   1  -9      866.34      913.81     34.26 o 
  16   1  -9        2.26      -10.75     16.76 o 
  17   1  -9       52.63       56.27     11.00 o 
   1   2  -9       79.75       84.34     11.94 o 
   2   2  -9     1042.59     1010.88     21.93 o 
   3   2  -9       88.30       93.20     12.44 o 
   4   2  -9      247.62      256.10     21.13 o 
   5   2  -9       45.01       58.71     11.32 o 
   6   2  -9      190.32      183.27     14.83 o 
   7   2  -9      201.27      204.95     11.90 o 
   8   2  -9      122.86      133.30      9.49 o 
   9   2  -9       54.86       53.65      8.30 o 
  10   2  -9      904.80      915.91     66.52 o 
  11   2  -9       96.39       72.27     17.51 o 
  12   2  -9      442.80      432.39     26.51 o 
  13   2  -9      208.83      205.82     25.01 o 
  14   2  -9       88.51       70.77     19.01 o 
  15   2  -9       61.62       71.61     11.17 o 
  16   2  -9      192.30      186.61     15.00 o 
  17   2  -9        3.07       -1.77     10.04 o 
  18   2  -9      286.13      305.57     17.61 o 
  19   2  -9       15.70        9.25     12.75 o 
   6   3  -9      130.28      131.79     19.26 o 
   7   3  -9      674.37      588.16     27.76 o 
   8   3  -9      127.51      134.82     14.75 o 
   9   3  -9      500.96      489.46     18.52 o 
  10   3  -9      405.79      388.13     27.01 o 
  11   3  -9      121.66      135.80     20.26 o 
  12   3  -9      196.67      225.08     25.26 o 
  13   3  -9      321.24      286.78     17.46 o 
  14   3  -9        4.08        1.41     10.86 o 
  15   3  -9      253.68      250.69     17.69 o 
  16   3  -9       33.56       37.02     11.93 o 
  17   3  -9       23.42       27.71     11.95 o 
  18   3  -9      100.59      106.57     13.63 o 
   8   4  -9       99.54       87.03     19.51 o 
   9   4  -9      321.41      297.60     26.01 o 
  10   4  -9      256.66      255.82     18.74 o 
  11   4  -9        2.59        4.82     11.53 o 
  12   4  -9      301.46      289.32     18.66 o 
  13   4  -9       67.71       81.84     13.59 o 
  14   4  -9        1.67        4.43     11.91 o 
  15   4  -9      139.67      144.23     14.90 o 
  16   4  -9       64.23       61.42     13.97 o 
   5   5  -9      162.38      160.80     22.26 o 
   6   5  -9       39.80       37.26     18.51 o 
   7   5  -9      110.88      103.28     20.76 o 
   8   5  -9      119.17       94.03     20.76 o 
   9   5  -9       62.62       70.52     20.01 o 
  10   5  -9      160.08      165.06     16.09 o 
  11   5  -9        8.36       14.75     13.23 o 
  12   5  -9      175.07      163.46     16.53 o 
  13   5  -9      106.42      112.98     15.65 o 
   1   6  -9      114.64      106.07     16.80 o 
   2   6  -9       37.18       21.29     15.03 o 
   3   6  -9        2.26       10.79     14.58 o 
   4   6  -9       42.40       37.62     15.36 o 
   5   6  -9      198.23      198.72     18.64 o 
   6   6  -9       53.29       41.64     15.73 o 
   7   6  -9      150.55      162.80     17.90 o 
   8   6  -9       48.17       58.57     16.15 o 
   0   0  -8     6409.74     6119.55     53.02 o 
   2   0  -8     3562.67     3495.16     47.64 o 
   4   0  -8      906.27      950.53     18.83 o 
   6   0  -8     1458.20     1465.41     47.02 o 
   8   0  -8     1618.44     1573.75     50.93 o 
  10   0  -8       80.55       77.34     14.50 o 
  12   0  -8      616.92      644.47     29.26 o 
   0   1  -8      305.55      325.03     15.38 o 
   1   1  -8     1153.25     1184.96     16.98 o 
   2   1  -8      878.48      888.69     20.49 o 
   3   1  -8     2994.60     2960.53     48.56 o 
   4   1  -8      318.57      337.55     13.05 o 
   5   1  -8     1873.53     1908.71     54.33 o 
   6   1  -8      205.26      203.06      8.79 o 
   7   1  -8        2.45       -0.66      5.04 o 
   8   1  -8      150.96      161.29      6.97 o 
   9   1  -8      750.06      740.14     18.92 o 
  10   1  -8      140.53      151.46      7.65 o 
  11   1  -8      893.12      900.24     52.89 o 
  12   1  -8        3.91        5.13      8.28 o 
  13   1  -8      127.06      128.51     11.66 o 
  14   1  -8       65.42       67.25      9.01 o 
  15   1  -8      149.39      158.80     20.76 o 
  16   1  -8       22.94       25.95      8.65 o 
  17   1  -8      465.95      453.90     18.26 o 
  18   1  -8       20.47       17.51      9.25 o 
   0   2  -8     1692.67     1737.33     34.51 o 
   1   2  -8      381.32      401.58     17.33 o 
   2   2  -8      830.96      873.29     27.26 o 
   3   2  -8      410.46      445.65     23.76 o 
   4   2  -8       78.37       84.65     11.00 o 
   5   2  -8       13.69       16.50      9.72 o 
   6   2  -8      732.83      737.35     28.70 o 
   7   2  -8      164.70      180.78      8.92 o 
   8   2  -8      625.41      625.62     25.12 o 
   9   2  -8      175.32      171.89     12.85 o 
  10   2  -8       40.86       42.05     10.59 o 
  11   2  -8      130.21      132.04     18.01 o 
  12   2  -8      372.69      328.11     24.01 o 
  13   2  -8      121.71      119.54     18.76 o 
  14   2  -8     1005.01      979.27     20.72 o 
  15   2  -8       36.10       36.77     10.15 o 
  16   2  -8      284.93      299.89     16.38 o 
  17   2  -8       66.45       63.38     10.78 o 
  18   2  -8       58.26       59.39     10.78 o 
  19   2  -8       95.73       88.78     14.00 o 
   5   3  -8      777.26      657.22     21.26 o 
   6   3  -8      260.76      245.83     19.51 o 
   7   3  -8        0.87        6.14      9.37 o 
   8   3  -8      400.54      414.62     17.05 o 
   9   3  -8      159.31      175.52     14.45 o 
  10   3  -8      128.00      122.75     11.77 o 
  11   3  -8      983.41      951.07     31.76 o 
  12   3  -8      201.56      190.42     18.26 o 
  13   3  -8      245.96      242.31     16.83 o 
  14   3  -8      108.89      101.55     12.46 o 
  15   3  -8      241.88      233.48     17.08 o 
  16   3  -8       40.75       54.85     11.57 o 
  17   3  -8      235.06      230.55     17.44 o 
  18   3  -8       20.46       20.43     11.41 o 
  19   3  -8      110.31      122.29     17.76 o 
   9   4  -8      233.06      212.41     17.33 o 
  10   4  -8       95.63       88.63     12.91 o 
  11   4  -8      490.13      436.07     22.88 o 
  12   4  -8      109.35      105.98     13.33 o 
  13   4  -8      161.97      141.24     14.14 o 
  14   4  -8      262.29      251.88     18.09 o 
  15   4  -8       20.53       25.95     12.10 o 
  16   4  -8      128.20      155.93     14.77 o 
  17   4  -8       51.59       52.27     18.26 o 
   3   5  -8      309.11      291.85     28.51 o 
   4   5  -8       66.23       62.27     18.76 o 
   5   5  -8      112.09       90.03     19.76 o 
   6   5  -8      279.57      226.08     27.01 o 
   7   5  -8        0.48        5.75     17.01 o 
   8   5  -8      383.79      324.11     28.51 o 
   9   5  -8       34.56       22.51     17.76 o 
  10   5  -8      156.01      152.95     15.37 o 
  11   5  -8      174.76      180.59     20.38 o 
  12   5  -8       74.37       75.44     14.14 o 
  13   5  -8       74.02       84.96     20.51 o 
  14   5  -8      162.33      161.26     16.17 o 
   0   6  -8      201.71      212.57     25.76 o 
   1   6  -8       82.72      101.19     16.00 o 
   2   6  -8       22.37       25.88     14.32 o 
   3   6  -8      145.13      123.15     16.53 o 
   4   6  -8       66.07       77.16     19.01 o 
   5   6  -8      119.67      112.80     16.45 o 
   6   6  -8       45.48       41.93     15.02 o 
   7   6  -8       16.97        9.58     15.01 o 
   8   6  -8       54.69       56.35     15.71 o 
   9   6  -8      178.01      194.80     18.74 o 
  10   6  -8       17.17       26.54     20.51 o 
  11   6  -8      159.71      168.31     24.01 o 
   2   0  -7     8081.78     8412.32     40.28 o 
   4   0  -7     3939.06     4008.00     77.20 o 
   6   0  -7     1518.45     1412.50     76.93 o 
   8   0  -7      527.37      536.25     14.52 o 
  10   0  -7     2037.54     2018.80     56.77 o 
  12   0  -7      302.42      292.36     23.51 o 
   1   1  -7     6084.97     6365.49    143.80 o 
   2   1  -7      668.95      672.10     13.23 o 
   3   1  -7      624.53      674.75     20.36 o 
   4   1  -7      411.78      433.50     10.21 o 
   5   1  -7     2190.03     2253.84     54.32 o 
   6   1  -7       58.31       64.30      5.01 o 
   7   1  -7     2270.26     2217.26     65.99 o 
   8   1  -7      204.93      197.38      7.71 o 
   9   1  -7      833.27      826.90     28.52 o 
  10   1  -7        7.93        5.57      5.63 o 
  11   1  -7      119.44      126.99      7.31 o 
  12   1  -7       72.12       77.04      6.46 o 
  13   1  -7     1101.00     1082.29     31.14 o 
  14   1  -7       87.71       85.92      8.07 o 
  15   1  -7      459.86      466.51     14.94 o 
  16   1  -7       51.67       50.77     10.00 o 
  17   1  -7       40.37       55.77      9.75 o 
  18   1  -7       36.64       56.02      9.75 o 
   2   2  -7     1210.74     1227.91     27.01 o 
   3   2  -7       69.46       77.03     13.00 o 
   4   2  -7     3145.22     3174.25    302.98 o 
   5   2  -7      536.77      550.25     28.99 o 
   6   2  -7      514.88      510.40     26.93 o 
   7   2  -7      432.27      454.29     15.89 o 
   8   2  -7      193.96      195.34     11.84 o 
   9   2  -7       60.27       67.09      8.03 o 
  10   2  -7      809.44      757.74     15.68 o 
  11   2  -7       48.53       60.87      7.44 o 
  12   2  -7      749.58      684.23     26.76 o 
  13   2  -7       19.50       20.39      8.95 o 
  14   2  -7        5.70       10.90      9.00 o 
  15   2  -7       19.14       19.76      9.43 o 
  16   2  -7      481.03      445.74     16.75 o 
  17   2  -7       43.54       48.02     10.13 o 
  18   2  -7      259.34      246.83     20.01 o 
  19   2  -7       22.38       20.26     12.00 o 
  20   2  -7       48.47       52.52     13.00 o 
   4   3  -7      621.33      581.44     18.26 o 
   5   3  -7       33.86       33.51     11.25 o 
   6   3  -7      137.00      140.80     13.75 o 
   7   3  -7      885.76      797.27     24.76 o 
   8   3  -7      176.25      194.97     15.30 o 
   9   3  -7      592.41      543.26     20.51 o 
  10   3  -7      216.97      219.63     19.51 o 
  11   3  -7       43.59       53.08      8.49 o 
  12   3  -7      244.80      234.06     15.64 o 
  13   3  -7      515.20      481.14     18.01 o 
  14   3  -7       12.43       15.80     10.24 o 
  15   3  -7      473.12      456.31     18.27 o 
  16   3  -7       32.02       27.74     10.64 o 
  17   3  -7       32.82       36.88     10.82 o 
  18   3  -7        7.82        9.50     14.25 o 
  19   3  -7      117.95      121.04     17.51 o 
  20   3  -7       65.09       80.28     16.76 o 
   4   4  -7      778.59      691.48     15.51 o 
   5   4  -7      175.56      195.57     15.51 o 
   6   4  -7      301.32      270.09     17.26 o 
   7   4  -7      462.74      428.07     15.79 o 
   8   4  -7       16.91       28.38      9.31 o 
   9   4  -7      321.82      276.34     25.26 o 
  10   4  -7      481.19      458.77     18.83 o 
  11   4  -7       16.18        6.00     10.96 o 
  12   4  -7      268.74      256.57     17.39 o 
  13   4  -7      281.01      259.32     17.51 o 
  14   4  -7        0.85        1.24     10.78 o 
  15   4  -7      106.71      105.10     13.00 o 
  16   4  -7       49.02       72.27     17.88 o 
  17   4  -7       18.36       24.26     16.76 o 
  18   4  -7      122.72      128.79     20.26 o 
   1   5  -7      376.64      380.13     29.26 o 
   2   5  -7      294.47      273.09     27.76 o 
   3   5  -7       50.15       50.02     18.01 o 
   4   5  -7       81.00       96.78     19.51 o 
   5   5  -7       16.36       22.01     17.01 o 
   6   5  -7      261.56      243.58     26.76 o 
   7   5  -7      548.21      530.18     30.51 o 
   8   5  -7       12.31       13.75     17.01 o 
   9   5  -7      188.77      185.81     22.01 o 
  10   5  -7      387.33      330.61     28.26 o 
  11   5  -7       24.27       23.07     12.19 o 
  12   5  -7      201.93      194.77     17.01 o 
  13   5  -7        1.39        4.67     12.02 o 
  14   5  -7       54.66       51.88     13.15 o 
  15   5  -7       63.00       49.02     19.76 o 
  16   5  -7       78.90       90.53     21.26 o 
   1   6  -7      272.53      302.69     21.04 o 
   2   6  -7       42.06       47.46     14.32 o 
   3   6  -7        5.19       22.36     13.70 o 
   4   6  -7      214.68      226.69     19.22 o 
   5   6  -7      149.88      135.56     16.26 o 
   6   6  -7        5.77        9.34     13.41 o 
   7   6  -7      146.95      146.40     16.53 o 
   8   6  -7       28.20       13.11     14.04 o 
   9   6  -7      152.12      145.68     17.06 o 
  10   6  -7       13.07        2.26     14.05 o 
  11   6  -7       10.46        3.25     19.51 o 
  12   6  -7       14.97       -0.22     13.33 o 
   1   7  -7       25.15       48.56     16.35 o 
   2   7  -7      236.61      256.36     20.87 o 
   3   7  -7        6.15       11.50     15.65 o 
   4   7  -7      158.99      149.53     18.73 o 
   0   0  -6     6112.40     6209.08     45.02 o 
   2   0  -6      795.93      780.96     24.33 o 
   4   0  -6      372.46      426.40     12.75 o 
   6   0  -6     7046.18     7199.63    252.57 o 
   8   0  -6     3694.89     3642.17    156.96 o 
  10   0  -6      962.18     1028.87     51.64 o 
  12   0  -6      275.33      279.09     13.50 o 
   0   1  -6     3266.34     3699.24     36.26 o 
   1   1  -6      600.97      630.95     11.57 o 
   2   1  -6      715.27      794.06     17.10 o 
   3   1  -6     8488.59     8804.59    148.49 o 
   4   1  -6      869.11      926.85     22.54 o 
   5   1  -6     3921.52     4039.49     99.20 o 
   6   1  -6       25.40       32.41      4.51 o 
   7   1  -6      103.66      109.13      5.12 o 
   8   1  -6      260.83      277.88     11.75 o 
   9   1  -6     1242.66     1261.64     39.16 o 
  10   1  -6       28.80       29.43      5.23 o 
  11   1  -6     1757.14     1748.46     44.54 o 
  12   1  -6       67.47       72.43      8.14 o 
  13   1  -6      119.52      116.71      9.99 o 
  14   1  -6       16.87       20.37      7.57 o 
  15   1  -6       42.60       44.41      7.88 o 
  16   1  -6       41.86       48.02      9.50 o 
  17   1  -6      758.22      740.25     19.01 o 
  18   1  -6       40.51       43.26      9.25 o 
   3   2  -6     1781.95     1808.24    144.67 o 
   4   2  -6      174.50      180.00     19.38 o 
   5   2  -6      137.45      138.83      9.91 o 
   6   2  -6     1836.91     1778.57     74.44 o 
   7   2  -6       80.09       89.61      7.47 o 
   8   2  -6     1716.25     1667.56     31.65 o 
   9   2  -6       17.98        9.94      6.77 o 
  10   2  -6      338.85      306.10     12.56 o 
  11   2  -6      291.32      282.07     12.41 o 
  12   2  -6       98.61       89.37      6.96 o 
  13   2  -6       27.49       26.06      5.77 o 
  14   2  -6     1126.50     1064.38     25.63 o 
  15   2  -6       90.51       91.95     10.21 o 
  16   2  -6      209.42      194.27     14.60 o 
  17   2  -6       44.15       37.47      9.73 o 
  18   2  -6        0.00       -5.50     11.50 o 
  19   2  -6       98.28      119.79     14.00 o 
  20   2  -6      205.79      205.82     20.01 o 
  21   2  -6        2.37        8.25     12.25 o 
   3   3  -6     1999.38     1808.11     20.26 o 
   4   3  -6       27.24       37.51      9.75 o 
   5   3  -6     1127.99     1047.10     21.76 o 
   6   3  -6      437.74      439.90     20.51 o 
   7   3  -6       39.56       36.76      8.48 o 
   8   3  -6      482.41      449.90     16.71 o 
   9   3  -6      129.11      136.98      7.86 o 
  10   3  -6        5.71       11.58      7.83 o 
  11   3  -6      973.99      902.47     20.65 o 
  12   3  -6       16.48       21.24     11.25 o 
  13   3  -6      285.73      267.05     15.56 o 
  14   3  -6      340.52      318.01     16.36 o 
  15   3  -6       62.28       68.68     10.87 o 
  16   3  -6       36.66       38.05     10.51 o 
  17   3  -6      306.07      315.31     16.80 o 
  18   3  -6        2.62       -2.50     13.75 o 
  19   3  -6       88.56      111.29     17.01 o 
  20   3  -6        2.90       -1.75     14.50 o 
  21   3  -6       10.78       18.76     15.26 o 
   4   4  -6       19.16       19.51      9.00 o 
   5   4  -6      278.86      272.93     14.48 o 
   6   4  -6       62.66       69.05      9.47 o 
   7   4  -6       15.10       21.89      8.95 o 
   8   4  -6      622.90      595.02     20.63 o 
   9   4  -6      115.97       99.34     10.75 o 
  10   4  -6       40.71       41.79     10.14 o 
  11   4  -6      586.43      539.08     18.76 o 
  12   4  -6      108.24      121.12     12.73 o 
  13   4  -6       17.15       24.55     10.96 o 
  14   4  -6      269.02      268.95     17.29 o 
  15   4  -6       21.82       26.37     10.95 o 
  16   4  -6      162.73      176.31     20.51 o 
  17   4  -6       91.36       76.03     18.26 o 
  18   4  -6       32.60       20.26     16.76 o 
  19   4  -6       34.62       37.01     17.76 o 
   0   5  -6      432.49      403.39     28.76 o 
   1   5  -6       47.75       37.76     11.94 o 
   2   5  -6      218.28      225.06     18.57 o 
   3   5  -6      452.30      477.81     20.78 o 
   4   5  -6       80.36       75.46     12.99 o 
   5   5  -6      303.79      316.28     19.51 o 
   6   5  -6      295.60      269.89     33.64 o 
   7   5  -6       37.10       40.53     12.55 o 
   8   5  -6      330.70      297.70     24.63 o 
   9   5  -6       67.54       54.78     12.91 o 
  10   5  -6       27.67       12.74     12.29 o 
  11   5  -6      181.67      179.25     15.65 o 
  12   5  -6       37.41       47.01     10.21 o 
  13   5  -6       79.51       79.35     13.13 o 
  14   5  -6      273.81      266.59     28.51 o 
  15   5  -6        8.39        6.00     18.01 o 
  16   5  -6       84.19       98.03     21.51 o 
   0   6  -6       69.35       86.53     21.01 o 
   1   6  -6       96.10       95.02     15.03 o 
   2   6  -6       61.81       71.75     14.68 o 
   3   6  -6      393.93      394.69     32.26 o 
   4   6  -6       11.24       13.79     17.76 o 
   5   6  -6      250.54      247.05     26.76 o 
   6   6  -6      158.43      166.60     20.76 o 
   7   6  -6       61.90       53.23     14.63 o 
   8   6  -6       35.88       28.78     13.78 o 
   9   6  -6      216.35      209.94     19.38 o 
  10   6  -6       11.62        8.96     13.52 o 
  11   6  -6      208.02      192.56     25.01 o 
  12   6  -6        0.02      -18.76     18.76 o 
  13   6  -6       40.59       46.02     21.26 o 
   0   7  -6      188.87      177.81     26.51 o 
   1   7  -6        7.24       12.56     15.20 o 
   2   7  -6       90.28       93.18     17.15 o 
   3   7  -6       10.75       15.15     15.47 o 
   4   7  -6       23.74        4.09     15.11 o 
   5   7  -6        9.79       12.70     15.38 o 
   6   7  -6      231.29      227.58     19.72 o 
   7   7  -6        3.28        2.30     15.12 o 
   2   0  -5     1752.73     1848.70     63.88 o 
   4   0  -5     2451.39     2464.74    101.88 o 
   6   0  -5      851.13      843.25     46.44 o 
   8   0  -5      493.94      478.46     10.97 o 
  10   0  -5     4303.80     4298.21    137.41 o 
   1   1  -5     2101.88     2215.34     13.96 o 
   2   1  -5       68.39       85.29      4.83 o 
   3   1  -5      416.52      426.31     14.37 o 
   4   1  -5     1174.75     1265.22     36.93 o 
   5   1  -5     1877.36     1939.33     49.61 o 
   6   1  -5      133.59      128.84      6.04 o 
   7   1  -5     6745.34     6946.14    292.63 o 
   8   1  -5      166.96      172.96      6.53 o 
   9   1  -5     1519.88     1533.82     64.13 o 
  10   1  -5       34.72       44.98      4.35 o 
  11   1  -5       42.87       53.53      5.79 o 
  12   1  -5       26.23       25.24      6.65 o 
  13   1  -5      894.48      801.36     21.63 o 
  14   1  -5       63.17       60.50      8.26 o 
  15   1  -5      546.65      496.42     17.01 o 
  16   1  -5      177.25      147.55     14.75 o 
  17   1  -5      116.23      111.79     10.75 o 
  18   1  -5      117.33      116.29     11.00 o 
  19   1  -5      205.88      181.56     15.51 o 
   2   2  -5     1201.79     1096.13    108.29 o 
   3   2  -5      208.59      217.14     36.26 o 
   4   2  -5     7968.62     7972.30    656.09 o 
   5   2  -5      124.20      131.85     11.50 o 
   6   2  -5      786.73      738.07     34.14 o 
   7   2  -5      905.78      924.84     18.32 o 
   8   2  -5      835.56      796.37     16.36 o 
   9   2  -5      360.51      323.18     13.12 o 
  10   2  -5     1240.77     1111.83     26.57 o 
  11   2  -5       72.61       71.94      5.99 o 
  12   2  -5      874.11      812.86     12.46 o 
  13   2  -5       78.68       88.96      6.38 o 
  14   2  -5      338.37      331.67     14.65 o 
  15   2  -5      178.52      166.07     12.44 o 
  16   2  -5      222.67      193.85     14.19 o 
  17   2  -5       66.79       75.03     13.25 o 
  18   2  -5      416.87      408.89     21.76 o 
  19   2  -5       38.67       29.51     12.25 o 
  20   2  -5       51.09       50.02     13.00 o 
  21   2  -5       18.08       10.00     12.50 o 
   2   3  -5      397.76      411.39     11.25 o 
   3   3  -5      233.89      203.32     12.75 o 
   4   3  -5      913.74      879.04     18.51 o 
   5   3  -5      361.82      329.36     16.76 o 
   6   3  -5      256.16      225.42     13.87 o 
   7   3  -5     1914.33     1732.62     53.59 o 
   8   3  -5       23.97       17.56      6.94 o 
   9   3  -5       80.54       79.79      7.09 o 
  10   3  -5      466.02      434.06     11.85 o 
  11   3  -5      117.33      112.06     11.14 o 
  12   3  -5      141.99      136.55     11.23 o 
  13   3  -5      303.02      295.08     15.34 o 
  14   3  -5       49.67       61.95     18.51 o 
  15   3  -5      518.95      507.85     22.26 o 
  16   3  -5       91.35       95.96     11.14 o 
  17   3  -5       95.28       98.90     11.23 o 
  18   3  -5      134.94      126.04     17.01 o 
  19   3  -5      107.13      122.04     17.01 o 
  20   3  -5       50.38       61.77     15.76 o 
  21   3  -5      165.27      211.57     20.01 o 
   2   4  -5       54.04       73.02     16.51 o 
   3   4  -5      183.27      183.12     17.01 o 
   4   4  -5     1403.72     1350.12     27.76 o 
   5   4  -5      115.70      103.72     11.75 o 
   6   4  -5      177.41      154.40     11.14 o 
   7   4  -5      274.80      253.88     15.62 o 
   8   4  -5      267.93      235.78     25.63 o 
   9   4  -5        9.96       14.36      9.58 o 
  10   4  -5      437.60      369.63     41.26 o 
  11   4  -5      204.55      213.64     22.63 o 
  12   4  -5      178.11      186.09     14.19 o 
  13   4  -5      461.84      442.70     20.13 o 
  14   4  -5        0.10        3.82     10.14 o 
  15   4  -5      152.67      163.54     14.75 o 
  16   4  -5       54.98       57.52     17.01 o 
  17   4  -5       14.37       13.50     16.01 o 
  18   4  -5      142.94      156.55     20.26 o 
  19   4  -5       33.15       45.27     18.26 o 
   1   5  -5      234.27      257.91     18.03 o 
   2   5  -5      825.53      833.17     27.38 o 
   3   5  -5      282.99      300.39     18.91 o 
   4   5  -5      431.59      420.19     19.54 o 
   5   5  -5       28.53       36.86     11.84 o 
   6   5  -5      119.42      110.45     13.44 o 
   7   5  -5      698.27      666.97     55.77 o 
   8   5  -5       50.63       34.63     12.20 o 
   9   5  -5      164.73      156.54     14.77 o 
  10   5  -5      555.40      550.67     29.38 o 
  11   5  -5       34.82       32.30     12.29 o 
  12   5  -5      140.82      139.07     11.34 o 
  13   5  -5       46.05       49.11     11.93 o 
  14   5  -5       33.31       41.26     18.26 o 
  15   5  -5       91.42      101.03     20.51 o 
  16   5  -5       63.34       41.76     19.26 o 
  17   5  -5       22.10       19.51     19.01 o 
   1   6  -5      825.41      845.63     25.82 o 
   2   6  -5       50.54       54.89     13.88 o 
   3   6  -5       89.74      113.01     15.37 o 
   4   6  -5      113.83      129.10     15.56 o 
   5   6  -5      243.44      264.47     29.13 o 
   6   6  -5      128.95      113.95     15.20 o 
   7   6  -5      295.59      299.43     21.03 o 
   8   6  -5        7.56       10.63     12.91 o 
   9   6  -5      121.77      125.45     15.47 o 
  10   6  -5       86.08       84.08     14.67 o 
  11   6  -5       19.84       22.01     19.26 o 
  12   6  -5       23.03       33.01     20.01 o 
  13   6  -5      193.87      155.55     24.51 o 
  14   6  -5       11.09       29.01     20.51 o 
   1   7  -5       30.08       51.55     19.13 o 
   2   7  -5      176.60      163.76     18.13 o 
   3   7  -5        3.42       -5.47     14.50 o 
   4   7  -5      226.75      203.23     18.92 o 
   5   7  -5        6.06       10.13     14.77 o 
   6   7  -5       47.38       49.27     15.91 o 
   7   7  -5       11.51       14.74     15.12 o 
   8   7  -5       32.81       35.61     17.76 o 
   0   0  -4    11749.55    12951.74    204.94 o 
   2   0  -4     4317.41     4642.01     47.62 o 
   4   0  -4      732.88      707.72     23.81 o 
   6   0  -4     6552.04     6452.90    126.26 o 
   8   0  -4     2198.17     2027.91     33.76 o 
  10   0  -4      641.37      579.94     24.26 o 
  12   0  -4      530.89      469.91     27.26 o 
   0   1  -4      731.57      757.22     27.36 o 
   1   1  -4      469.74      480.79      7.15 o 
   2   1  -4     1977.87     2144.43     68.13 o 
   3   1  -4     2017.58     2034.83     72.62 o 
   4   1  -4      224.47      234.11      9.68 o 
   5   1  -4     3023.92     3126.32     85.29 o 
   6   1  -4       87.93      104.14      4.84 o 
   7   1  -4       30.81       37.58      4.21 o 
   8   1  -4      439.30      475.76     16.64 o 
   9   1  -4     1805.28     1813.22     84.57 o 
  10   1  -4      594.11      551.63     17.85 o 
  11   1  -4     2114.54     1893.30     46.72 o 
  12   1  -4      167.93      154.16      9.73 o 
  13   1  -4     1102.43     1057.07     16.31 o 
  14   1  -4      144.02      134.30     11.00 o 
  15   1  -4      173.95      156.80     15.26 o 
  16   1  -4        0.12       -0.25      8.50 o 
  17   1  -4      732.98      736.25     19.01 o 
  18   1  -4        6.43        2.00      9.50 o 
  19   1  -4      318.71      351.12     17.26 o 
  20   1  -4       64.75       67.27     10.75 o 
  21   1  -4       10.30       12.75     10.00 o 
   1   2  -4      515.19      513.28     60.65 o 
   2   2  -4     1359.38     1289.19     91.66 o 
   3   2  -4      449.05      431.14     10.39 o 
   4   2  -4     1411.44     1411.23     69.02 o 
   5   2  -4     1319.33     1261.56     14.85 o 
   6   2  -4     1941.12     1718.35     55.39 o 
   7   2  -4      351.62      328.98     20.07 o 
   8   2  -4     3318.94     3120.91     79.66 o 
   9   2  -4      300.05      272.46      9.59 o 
  10   2  -4      406.70      375.50      8.94 o 
  11   2  -4      342.20      316.89      9.30 o 
  12   2  -4      407.87      379.16     13.13 o 
  13   2  -4      227.76      214.96     23.01 o 
  14   2  -4      490.78      439.97     15.12 o 
  15   2  -4      125.74      135.53      9.98 o 
  16   2  -4      818.41      831.78     24.01 o 
  17   2  -4      232.32      171.31     19.76 o 
  18   2  -4       19.37       24.76     12.50 o 
  19   2  -4      154.78      142.55     15.26 o 
  20   2  -4      233.71      217.57     20.76 o 
  21   2  -4       15.09       10.50     13.00 o 
  22   2  -4      112.77      140.80     16.01 o 
   2   3  -4     1228.44     1299.69     15.51 o 
   5   3  -4      682.56      637.71     24.51 o 
   6   3  -4      535.25      487.96     33.39 o 
   7   3  -4      319.41      286.52     15.08 o 
   8   3  -4      556.25      503.05     16.09 o 
   9   3  -4      923.18      842.49     18.02 o 
  10   3  -4       19.35       20.78      6.19 o 
  11   3  -4      942.85      857.90     25.63 o 
  12   3  -4      656.16      635.09     44.89 o 
  13   3  -4      351.63      343.93     16.13 o 
  14   3  -4      199.87      195.71     12.80 o 
  15   3  -4       24.41       19.41      9.00 o 
  16   3  -4      162.14      156.13     12.72 o 
  17   3  -4      214.54      186.06     22.51 o 
  18   3  -4       21.65       20.76     14.25 o 
  19   3  -4      226.01      223.82     23.26 o 
  20   3  -4       92.83       96.28     17.26 o 
  21   3  -4        1.07       -7.50     15.01 o 
  22   3  -4       12.87       13.75     16.01 o 
   0   4  -4     1624.04     1604.29     36.26 o 
   1   4  -4      575.45      610.23     20.33 o 
   2   4  -4      334.76      348.93     17.86 o 
   3   4  -4      485.01      472.66     26.51 o 
   4   4  -4      199.61      191.56     24.01 o 
   5   4  -4      550.16      550.18     28.26 o 
   6   4  -4      600.23      535.68     27.26 o 
   7   4  -4      108.24      104.28     17.51 o 
   8   4  -4      402.63      388.63     26.76 o 
   9   4  -4     1139.25      992.33     31.51 o 
  10   4  -4      114.93       97.32     17.01 o 
  11   4  -4      102.36       95.60     11.49 o 
  12   4  -4      215.75      192.34     11.76 o 
  13   4  -4        3.65        6.07      8.06 o 
  14   4  -4      349.84      331.33     16.55 o 
  15   4  -4      139.03      138.35     11.95 o 
  16   4  -4      131.60      122.04     18.76 o 
  17   4  -4      228.26      203.57     25.01 o 
  18   4  -4       13.88        3.50     16.01 o 
  19   4  -4       81.53       80.53     19.01 o 
  20   4  -4       57.73       43.51     18.26 o 
   0   5  -4      575.34      574.19     29.01 o 
   1   5  -4       14.72       23.15     11.49 o 
   2   5  -4     1247.56     1293.54     25.99 o 
   3   5  -4      427.26      404.11     19.61 o 
   4   5  -4       23.71       27.76     11.32 o 
   5   5  -4      388.04      398.78     33.26 o 
   6   5  -4     1105.27     1127.60     39.89 o 
   7   5  -4       14.36       10.73     11.31 o 
   8   5  -4      126.75      126.29     13.70 o 
   9   5  -4       62.30       63.01     12.55 o 
  10   5  -4       14.46        9.42     11.40 o 
  11   5  -4      348.28      336.43     56.02 o 
  12   5  -4      322.87      275.60     19.01 o 
  13   5  -4       57.85       57.89     11.75 o 
  14   5  -4      262.54      255.34     28.01 o 
  15   5  -4      101.07       89.03     20.01 o 
  16   5  -4       91.07      102.53     20.76 o 
  17   5  -4       66.22       54.52     20.01 o 
  18   5  -4        4.88       -2.50     18.51 o 
   0   6  -4      123.46      110.04     21.01 o 
   1   6  -4      247.41      232.28     18.50 o 
   2   6  -4       22.27       31.60     13.17 o 
   3   6  -4      678.92      719.79     24.13 o 
   4   6  -4       14.35       -0.38     12.38 o 
   5   6  -4      651.79      663.70     23.77 o 
   6   6  -4       75.60       89.30     14.41 o 
   7   6  -4       43.32       26.17     13.25 o 
   8   6  -4      196.75      187.79     16.53 o 
   9   6  -4      390.32      346.07     21.13 o 
  10   6  -4        2.12       -8.02     12.37 o 
  11   6  -4      180.15      150.80     23.01 o 
  12   6  -4       13.93        1.00     18.76 o 
  13   6  -4       81.77       84.28     21.76 o 
  14   6  -4      104.57      105.79     22.76 o 
   0   7  -4      208.88      207.82     26.26 o 
   1   7  -4        2.78        3.75     14.15 o 
   2   7  -4      147.01      154.96     20.76 o 
   3   7  -4       47.23       37.90     15.12 o 
   4   7  -4       10.60       10.44     14.40 o 
   5   7  -4       21.15       14.06     14.50 o 
   6   7  -4      172.88      176.35     18.03 o 
   7   7  -4        6.55        2.14     14.41 o 
   8   7  -4      236.72      236.37     19.35 o 
   9   7  -4        6.19        1.00     20.76 o 
   2   0  -3     2186.15     2368.17     63.64 o 
   4   0  -3     3492.61     3507.48     87.01 o 
   6   0  -3      427.00      413.01     11.20 o 
   8   0  -3      730.37      704.65     14.37 o 
  10   0  -3     2770.34     2379.55     34.51 o 
  12   0  -3     3296.06     2865.96     41.51 o 
   1   1  -3       54.38       53.27      3.68 o 
   2   1  -3     1528.89     1673.85     47.98 o 
   3   1  -3     1373.55     1480.31     31.39 o 
   4   1  -3     1385.38     1394.44     54.87 o 
   5   1  -3      569.73      531.35     20.90 o 
   6   1  -3      233.35      249.03      9.40 o 
   7   1  -3     7155.48     6612.32    110.63 o 
   8   1  -3        3.20        6.34      5.49 o 
   9   1  -3     2736.77     2666.13     46.38 o 
  10   1  -3       10.76       11.01      4.63 o 
  11   1  -3      625.90      599.57     10.38 o 
  12   1  -3      330.20      304.74     12.85 o 
  13   1  -3      391.17      352.37     16.76 o 
  14   1  -3      350.37      325.86     17.26 o 
  15   1  -3     1615.04     1533.51     23.51 o 
  16   1  -3      276.64      247.33     17.01 o 
  17   1  -3      136.59      135.30     16.01 o 
  18   1  -3       51.14       48.02     10.75 o 
  19   1  -3      169.73      174.31     17.51 o 
  20   1  -3        3.00       -2.25     10.25 o 
  21   1  -3      333.31      399.63     19.51 o 
  22   1  -3        3.36        1.25     10.75 o 
   1   2  -3      813.42      853.58     19.63 o 
   2   2  -3     1318.39     1335.70     21.76 o 
   3   2  -3      247.82      256.59     15.51 o 
   4   2  -3     5468.45     5605.38     36.01 o 
   5   2  -3      113.29      107.29      9.00 o 
   6   2  -3      722.36      657.98     14.79 o 
   7   2  -3      708.20      655.89     15.54 o 
   8   2  -3     1668.39     1602.51     52.41 o 
   9   2  -3      331.47      311.86     14.77 o 
  10   2  -3     1977.26     1786.44     47.71 o 
  11   2  -3       24.63       27.47      6.95 o 
  12   2  -3     1075.99      999.44     52.01 o 
  13   2  -3      356.88      331.94     18.63 o 
  14   2  -3       36.07       39.63      8.56 o 
  15   2  -3      500.62      485.16     22.01 o 
  16   2  -3       60.45       69.77     12.75 o 
  17   2  -3       57.87       43.26     12.75 o 
  18   2  -3      723.74      700.98     24.76 o 
  19   2  -3       44.35       50.02     13.75 o 
  20   2  -3      159.87      172.31     16.51 o 
  21   2  -3       94.88       87.53     15.01 o 
  22   2  -3       36.92       32.76     14.25 o 
  23   2  -3       13.40        6.75     13.75 o 
   2   3  -3     1538.03     1607.79     29.76 o 
   3   3  -3        5.61        4.00     10.25 o 
   4   3  -3      997.78      951.82     25.26 o 
   5   3  -3     1502.47     1384.71     88.03 o 
   6   3  -3      155.84      144.91     14.38 o 
   7   3  -3     2519.01     2225.82     22.89 o 
   8   3  -3      110.37       92.73      9.01 o 
   9   3  -3      624.93      568.36     16.20 o 
  10   3  -3      740.94      741.65     37.87 o 
  11   3  -3      413.52      407.59     15.41 o 
  12   3  -3      209.62      186.27     14.00 o 
  13   3  -3      158.32      142.21     11.58 o 
  14   3  -3       22.43       22.87      8.35 o 
  15   3  -3      526.91      488.43     15.44 o 
  16   3  -3      161.53      156.91     12.38 o 
  17   3  -3      176.91      186.06     18.26 o 
  18   3  -3      363.17      323.36     24.51 o 
  19   3  -3       79.88       81.03     16.51 o 
  20   3  -3        4.99        1.75     14.75 o 
  21   3  -3      168.79      147.05     19.01 o 
  22   3  -3       11.00       23.76     16.51 o 
   1   4  -3     1944.96     1985.30     15.58 o 
   2   4  -3      559.75      523.63     32.73 o 
   3   4  -3       89.50       88.50      6.96 o 
   4   4  -3     1418.71     1397.47     37.61 o 
   5   4  -3      524.57      535.05     19.45 o 
   6   4  -3      308.76      299.35     44.14 o 
   7   4  -3      747.27      696.63     76.90 o 
   8   4  -3      799.02      841.24     41.76 o 
   9   4  -3       69.45       61.93     11.14 o 
  10   4  -3      357.50      350.69     18.76 o 
  11   4  -3      298.84      242.41     15.89 o 
  12   4  -3      401.19      385.30     13.07 o 
  13   4  -3      362.23      327.89     17.28 o 
  14   4  -3        5.68        4.12      9.07 o 
  15   4  -3      310.85      295.60     25.26 o 
  16   4  -3      123.26      109.54     18.51 o 
  17   4  -3        7.86        9.25     15.76 o 
  18   4  -3      151.15      152.80     20.01 o 
  19   4  -3       68.40       69.27     18.51 o 
  20   4  -3       97.18      100.53     20.26 o 
   1   5  -3      441.51      450.74     17.43 o 
   2   5  -3     1190.20     1267.73     32.79 o 
   3   5  -3      254.86      260.95     11.88 o 
   4   5  -3     1029.09     1036.75     31.87 o 
   5   5  -3      325.89      341.89     18.56 o 
   6   5  -3       27.31       36.40     11.23 o 
   7   5  -3      296.13      291.67     21.51 o 
   8   5  -3      270.33      250.00     17.95 o 
   9   5  -3      233.57      210.43     16.40 o 
  10   5  -3      377.74      355.23     21.38 o 
  11   5  -3       61.67       69.52     12.24 o 
  12   5  -3      223.70      179.56     21.51 o 
  13   5  -3      203.37      190.81     22.51 o 
  14   5  -3       24.51       28.76     17.76 o 
  15   5  -3      119.22      129.29     21.26 o 
  16   5  -3      126.38      121.29     21.26 o 
  17   5  -3       19.26       25.51     19.01 o 
  18   5  -3      152.77      159.30     23.26 o 
   1   6  -3      775.01      781.40     24.13 o 
   2   6  -3       82.05       89.54     13.97 o 
   3   6  -3      237.91      220.00     17.51 o 
   4   6  -3       24.09       26.13     12.82 o 
   5   6  -3      479.22      478.75     30.64 o 
   6   6  -3      150.37      146.97     15.21 o 
   7   6  -3      363.73      339.42     20.76 o 
   8   6  -3       60.56       65.36     13.70 o 
   9   6  -3      120.51      112.60     14.58 o 
  10   6  -3      117.94      128.73     14.94 o 
  11   6  -3        7.48       13.75     18.76 o 
  12   6  -3       46.67       51.02     20.01 o 
  13   6  -3      261.48      236.83     29.51 o 
  14   6  -3       18.85       47.77     20.51 o 
  15   6  -3      203.52      200.32     25.76 o 
   1   7  -3       37.08       38.76     14.58 o 
   2   7  -3      267.25      257.94     21.48 o 
   3   7  -3       11.59        4.99     14.05 o 
   4   7  -3      201.38      203.31     18.88 o 
   5   7  -3        5.99        9.65     13.97 o 
   6   7  -3      139.31      127.27     16.87 o 
   7   7  -3       16.76        7.87     14.31 o 
   8   7  -3       61.75       54.27     22.26 o 
   9   7  -3       36.29       34.01     22.01 o 
  10   7  -3      180.46      162.30     26.01 o 
   2   0  -2     2897.57     2339.20    894.80 o 
   4   0  -2     7679.50     7631.83    238.91 o 
   6   0  -2      604.08      541.54     14.82 o 
   8   0  -2     3955.00     3414.89     34.26 o 
  10   0  -2     3923.69     3966.20    102.16 o 
  12   0  -2      851.39      821.71     45.39 o 
  14   0  -2     2136.82     2207.49     21.26 o 
  16   0  -2     1298.34     1384.71     20.01 o 
  18   0  -2      109.98      116.04     13.75 o 
  20   0  -2      200.30      214.82     15.26 o 
   0   1  -2     7049.43     7520.27     45.52 o 
   1   1  -2     4269.76     4593.64     88.34 o 
   2   1  -2     1764.54     1834.83     15.81 o 
   3   1  -2     6069.62     6109.15    137.12 o 
   4   1  -2      500.39      485.79     18.70 o 
   5   1  -2     1603.89     1532.81     65.01 o 
   6   1  -2      841.54      799.98     24.35 o 
   7   1  -2      477.29      519.61     16.71 o 
   8   1  -2       90.45       87.68      6.27 o 
   9   1  -2      589.98      496.18      9.48 o 
  10   1  -2      143.32      128.49      7.75 o 
  11   1  -2     3418.89     3025.44     65.09 o 
  12   1  -2      418.02      380.86     12.04 o 
  13   1  -2     1662.36     1542.23     35.30 o 
  14   1  -2       91.09       84.78     11.50 o 
  15   1  -2      576.24      544.93     20.51 o 
  16   1  -2      120.09      126.54     12.50 o 
  17   1  -2      566.21      625.21     20.76 o 
  18   1  -2       88.96       98.28     12.50 o 
  19   1  -2      484.59      532.18     21.01 o 
  20   1  -2       16.62       12.25     11.50 o 
  21   1  -2        7.46       11.50     11.50 o 
  22   1  -2       13.28       25.26     12.00 o 
  23   1  -2      132.42      146.55     15.01 o 
   0   2  -2     5626.14     6055.53     39.01 o 
   1   2  -2      670.16      683.06     14.84 o 
   2   2  -2      891.29      911.18      8.68 o 
   3   2  -2       41.71       43.79      6.73 o 
   4   2  -2     1221.10     1181.18     15.38 o 
   5   2  -2      881.90      764.26     12.50 o 
   6   2  -2     2175.77     1999.19     68.15 o 
   7   2  -2      440.62      413.76     11.41 o 
   8   2  -2     2695.23     2481.63     80.47 o 
   9   2  -2     1268.49     1250.59     55.01 o 
  10   2  -2      321.59      326.21     10.37 o 
  11   2  -2      201.85      192.38      9.89 o 
  12   2  -2      700.16      667.70     14.79 o 
  13   2  -2      106.42      115.80      8.95 o 
  14   2  -2     1321.28     1237.91     28.01 o 
  15   2  -2      309.84      289.60     21.01 o 
  16   2  -2      551.29      531.68     23.26 o 
  17   2  -2      128.43      131.04     15.01 o 
  18   2  -2       87.37       89.28     14.75 o 
  19   2  -2       40.42       45.27     14.00 o 
  20   2  -2      193.49      208.57     22.26 o 
  21   2  -2       19.34        6.75     13.50 o 
  22   2  -2      164.96      189.31     18.26 o 
  23   2  -2       35.81       42.51     15.51 o 
   0   3  -2     1163.76     1221.66     25.51 o 
   1   3  -2     1370.03     1421.24     19.27 o 
   2   3  -2     1624.75     1726.45     25.55 o 
   3   3  -2     2975.58     3050.68     33.75 o 
   4   3  -2       53.94       50.76      5.66 o 
   5   3  -2     1830.15     1902.10     46.26 o 
   6   3  -2     1113.90     1043.64     30.84 o 
   7   3  -2       40.60       41.06      6.43 o 
   8   3  -2      564.14      495.65     15.89 o 
   9   3  -2      687.47      625.94     19.80 o 
  10   3  -2       46.99       49.65      6.58 o 
  11   3  -2     1225.64     1141.10     28.30 o 
  12   3  -2      473.18      431.98     20.18 o 
  13   3  -2      362.93      340.95     11.38 o 
  14   3  -2      208.71      204.71     14.42 o 
  15   3  -2      185.21      170.39     12.03 o 
  16   3  -2      145.10      174.56     17.76 o 
  17   3  -2      526.36      526.93     26.76 o 
  18   3  -2        1.96        2.00     14.00 o 
  19   3  -2      224.96      229.58     24.26 o 
  20   3  -2      145.94      172.06     19.26 o 
  21   3  -2       17.68       26.26     16.26 o 
  22   3  -2       91.65      107.54     19.26 o 
   0   4  -2     1381.79     1398.47     32.76 o 
   1   4  -2      745.54      768.32     19.63 o 
   2   4  -2      577.07      568.27     29.57 o 
   3   4  -2      846.59      885.32     33.13 o 
   4   4  -2      208.91      193.95     12.52 o 
   5   4  -2      975.63      995.21     35.40 o 
   6   4  -2      938.38      925.07     24.35 o 
   7   4  -2       90.52       82.60      8.60 o 
   8   4  -2      676.63      629.34     26.76 o 
   9   4  -2      928.68      860.71     21.09 o 
  10   4  -2      123.33      112.46     11.61 o 
  11   4  -2      487.31      435.82     17.62 o 
  12   4  -2      169.90      165.93      9.72 o 
  13   4  -2       99.08       98.47      8.13 o 
  14   4  -2      394.61      384.63     26.01 o 
  15   4  -2       21.59       19.26     16.01 o 
  16   4  -2      117.66      122.29     19.01 o 
  17   4  -2      245.57      211.07     25.51 o 
  18   4  -2        0.77       -2.25     16.01 o 
  19   4  -2      107.08      116.79     19.76 o 
  20   4  -2       65.57       53.52     19.01 o 
  21   4  -2        3.17        0.50     18.01 o 
   0   5  -2      503.61      490.66     30.01 o 
   1   5  -2      169.35      160.49     10.13 o 
   2   5  -2      798.31      805.23     15.32 o 
   3   5  -2      547.12      548.27     17.01 o 
   4   5  -2       84.51       75.55     10.44 o 
   5   5  -2      485.72      481.98     13.65 o 
   6   5  -2      865.05      912.59     29.42 o 
   7   5  -2       10.39        9.41      7.91 o 
   8   5  -2      783.59      679.82     59.39 o 
   9   5  -2      251.85      225.99     17.56 o 
  10   5  -2       53.88       58.64     11.81 o 
  11   5  -2      238.32      227.91     16.40 o 
  12   5  -2      269.01      236.83     26.51 o 
  13   5  -2       86.45       73.02     18.76 o 
  14   5  -2      228.02      216.82     26.76 o 
  15   5  -2       31.11       25.51     17.76 o 
  16   5  -2       53.34       65.77     19.51 o 
  17   5  -2       93.74       98.53     20.76 o 
  18   5  -2        2.15        9.50     18.76 o 
   0   6  -2      261.13      249.37     55.89 o 
   1   6  -2      171.90      177.66     18.12 o 
   2   6  -2       44.29       40.36     12.73 o 
   3   6  -2      409.20      397.35     20.42 o 
   4   6  -2       10.21       14.54     12.29 o 
   5   6  -2      400.92      401.52     21.76 o 
   6   6  -2       29.83       36.60     12.64 o 
   7   6  -2       15.25       11.24     12.20 o 
   8   6  -2      144.89      156.52     15.76 o 
   9   6  -2      347.45      325.35     20.60 o 
  10   6  -2       17.93       19.51     18.26 o 
  11   6  -2      250.19      211.07     24.26 o 
  12   6  -2       45.81       42.51     19.76 o 
  13   6  -2       40.39       27.26     20.01 o 
  14   6  -2       68.30       68.77     21.26 o 
  15   6  -2       64.49       39.51     21.51 o 
   0   7  -2      277.63      268.09     31.01 o 
   1   7  -2        5.11       -1.76     13.61 o 
   2   7  -2      205.80      216.59     18.21 o 
   3   7  -2       22.29       32.76     14.41 o 
   4   7  -2        6.47        5.51     24.26 o 
   5   7  -2       18.87       22.30     14.21 o 
   6   7  -2      293.73      309.15     22.99 o 
   7   7  -2        4.75        4.76     14.02 o 
   8   7  -2      241.98      238.83     27.76 o 
   9   7  -2       10.50        7.00     21.01 o 
  10   7  -2       13.23       19.76     21.76 o 
  11   7  -2       39.98       56.77     23.01 o 
   4   0  -1    39433.54    37599.78   1465.30 o 
   6   0  -1     2305.83     2123.55     34.68 o 
   8   0  -1     3139.04     3011.84     46.70 o 
  10   0  -1     2887.79     2744.28    226.33 o 
  12   0  -1     1541.99     1488.95    149.80 o 
  14   0  -1      158.36      163.47     11.05 o 
  16   0  -1      291.51      346.12     17.26 o 
  18   0  -1      559.69      619.21     19.01 o 
  20   0  -1      238.53      205.57     17.51 o 
  22   0  -1       62.53       65.02     12.00 o 
   1   1  -1    18255.79    19350.06    691.47 o 
   2   1  -1     5778.81     6315.59    204.36 o 
   3   1  -1     1283.56     1248.39     33.21 o 
   4   1  -1     1336.79     1227.18     34.19 o 
   5   1  -1      160.97      150.92      6.19 o 
   6   1  -1      541.37      546.53     19.59 o 
   7   1  -1     7919.23     7521.54    243.51 o 
   8   1  -1       31.60       25.16      4.13 o 
   9   1  -1     1566.23     1472.73     31.53 o 
  10   1  -1      950.89      854.71     14.14 o 
  11   1  -1     1284.11     1225.38     16.60 o 
  12   1  -1       20.80       22.18      7.63 o 
  13   1  -1     1303.16     1178.84     21.13 o 
  14   1  -1      349.71      341.36     19.01 o 
  15   1  -1      997.20      967.32     23.76 o 
  16   1  -1       93.81       99.78     13.25 o 
  17   1  -1      213.67      213.07     19.01 o 
  18   1  -1        3.18       13.00     11.50 o 
  19   1  -1      227.42      233.33     19.76 o 
  20   1  -1        2.38       -5.25     11.75 o 
  21   1  -1      302.05      346.37     21.26 o 
  22   1  -1        1.71       15.26     12.50 o 
  23   1  -1      150.72      172.31     20.51 o 
  24   1  -1       22.28       22.51     14.00 o 
   1   2  -1     1060.39     1106.46     10.13 o 
   2   2  -1      726.21      732.85      7.94 o 
   3   2  -1      129.32      130.19      6.28 o 
   4   2  -1     5434.96     5455.42    294.28 o 
   5   2  -1     1114.53     1187.78     64.94 o 
   6   2  -1     1293.17     1272.81     44.47 o 
   7   2  -1      281.06      314.11     12.02 o 
   8   2  -1      292.57      288.86      8.96 o 
   9   2  -1       24.37       25.94      5.24 o 
  10   2  -1     2826.20     2646.22     73.06 o 
  11   2  -1       13.25       11.71      4.62 o 
  12   2  -1      969.14      852.77     13.92 o 
  13   2  -1      580.41      533.79     15.41 o 
  14   2  -1      276.21       61.29    127.04 o 
  15   2  -1       92.81       86.28     14.50 o 
  16   2  -1      726.33      705.24     24.76 o 
  17   2  -1      108.67      106.79     15.01 o 
  18   2  -1      407.92      415.14     23.51 o 
  19   2  -1       14.36       29.01     14.25 o 
  20   2  -1      251.36      269.34     23.26 o 
  21   2  -1      100.79      120.29     16.76 o 
  22   2  -1       61.57       68.52     16.26 o 
  23   2  -1        3.73       -1.00     14.75 o 
   1   3  -1     1309.31     1298.53     18.30 o 
   2   3  -1     2865.35     3119.25     84.58 o 
   3   3  -1      361.07      365.10      9.83 o 
   4   3  -1      418.77      437.36     10.45 o 
   5   3  -1      379.59      361.64     22.88 o 
   6   3  -1       41.34       39.41      7.46 o 
   7   3  -1     2971.43     2858.02    121.44 o 
   8   3  -1      175.62      184.14     13.90 o 
   9   3  -1     1581.96     1488.85     53.60 o 
  10   3  -1      291.82      285.70     19.24 o 
  11   3  -1       17.34       13.79      5.83 o 
  12   3  -1      312.96      310.61     10.36 o 
  13   3  -1      983.22      960.95     12.38 o 
  14   3  -1      229.59      209.32     23.01 o 
  15   3  -1      356.33      372.62     24.26 o 
  16   3  -1      271.67      239.33     23.01 o 
  17   3  -1       28.04       29.76     15.26 o 
  18   3  -1       83.86       85.28     17.26 o 
  19   3  -1       77.52       83.28     17.01 o 
  20   3  -1        1.29        3.25     15.51 o 
  21   3  -1      228.27      273.09     26.01 o 
  22   3  -1        0.00        4.50     16.76 o 
   1   4  -1     1273.96     1266.34     22.10 o 
   2   4  -1     1167.24     1265.13     22.59 o 
   3   4  -1      151.57      143.36      9.48 o 
   4   4  -1      957.11      922.28     15.29 o 
   5   4  -1     1280.78     1316.37     31.75 o 
   6   4  -1      510.44      497.18     15.86 o 
   7   4  -1      540.35      559.23     32.90 o 
   8   4  -1        1.39        6.23      7.96 o 
   9   4  -1      670.89      661.07     21.54 o 
  10   4  -1      899.02      842.61     20.22 o 
  11   4  -1      519.55      466.54     28.63 o 
  12   4  -1      361.77      359.65     11.61 o 
  13   4  -1      363.69      344.10     14.25 o 
  14   4  -1       25.82       17.26     15.51 o 
  15   4  -1      218.93      201.07     25.01 o 
  16   4  -1      142.58      153.55     20.01 o 
  17   4  -1        9.38       12.25     16.26 o 
  18   4  -1      262.88      274.84     27.26 o 
  19   4  -1       37.27       23.76     17.51 o 
  20   4  -1       31.16       30.51     18.26 o 
  21   4  -1       90.89       86.78     21.01 o 
   1   5  -1      658.05      709.84     26.38 o 
   2   5  -1      458.33      459.86     14.79 o 
   3   5  -1        4.47        2.37      8.38 o 
   4   5  -1      435.98      452.64     14.43 o 
   5   5  -1      164.19      163.01     14.92 o 
   6   5  -1      296.59      304.07     13.43 o 
   7   5  -1      225.01      229.54     13.10 o 
   8   5  -1       18.67       15.37      8.36 o 
   9   5  -1      150.08      131.45     10.10 o 
  10   5  -1      385.48      337.68     22.88 o 
  11   5  -1       23.89       16.25     10.69 o 
  12   5  -1      276.09      269.34     27.26 o 
  13   5  -1      107.23      110.04     20.26 o 
  14   5  -1       54.32       54.27     18.51 o 
  15   5  -1      118.54      124.79     20.51 o 
  16   5  -1      266.03      262.34     28.51 o 
  17   5  -1       18.12        8.75     18.26 o 
  18   5  -1      151.14      192.56     24.01 o 
  19   5  -1       17.28       20.26     19.51 o 
   1   6  -1      199.55      212.92     12.73 o 
   2   6  -1      102.65      117.50     10.60 o 
   3   6  -1       70.86       86.30     10.12 o 
   4   6  -1      252.37      259.41     14.35 o 
   5   6  -1      124.01      133.23     19.73 o 
   6   6  -1       40.96       42.35      9.53 o 
   7   6  -1      378.72      370.37     28.76 o 
   8   6  -1       39.76       43.79     12.88 o 
   9   6  -1      179.48      178.06     15.53 o 
  10   6  -1       25.09       14.75     18.51 o 
  11   6  -1       12.60       -4.00     18.01 o 
  12   6  -1       56.95       78.28     20.76 o 
  13   6  -1      235.56      243.83     29.26 o 
  14   6  -1       42.91       64.27     21.26 o 
  15   6  -1      116.69      121.04     23.26 o 
  16   6  -1       21.36       16.51     20.76 o 
   1   7  -1       25.96       31.86     14.23 o 
   2   7  -1      343.83      345.37     21.75 o 
   3   7  -1        5.46       14.23     13.86 o 
   4   7  -1      337.02      343.93     22.46 o 
   5   7  -1        6.34        7.96     13.70 o 
   6   7  -1       45.16       42.68     14.63 o 
   7   7  -1       34.02       41.99     14.65 o 
   8   7  -1       20.46       17.76     21.26 o 
   9   7  -1        6.23      -13.00     20.26 o 
  10   7  -1      274.02      287.10     33.26 o 
  11   7  -1       21.59       22.76     22.01 o 
   4   0   0     4512.48     4354.42    204.82 o 
   6   0   0       92.79      116.76     14.88 o 
   8   0   0     8171.42     7694.58    518.05 o 
  10   0   0        4.65        3.82      3.23 o 
  12   0   0      472.64      446.48     18.13 o 
  14   0   0     2656.90     2669.01    171.43 o 
  16   0   0      841.13      913.81     22.76 o 
  18   0   0        6.69       12.25     10.75 o 
  20   0   0      107.87      107.79     13.50 o 
  22   0   0      175.13      199.32     19.01 o 
  24   0   0       40.99       48.27     13.75 o 
   0   1   0        1.73        2.64      2.45 o 
   1   1   0     2300.06     2401.38     87.75 o 
   2   1   0      853.17      926.38     68.38 o 
   3   1   0    39891.62    39071.68   2248.27 o 
   4   1   0     1421.74     1263.91     27.28 o 
   5   1   0      733.65      708.94     16.40 o 
   6   1   0     2459.01     2415.66     68.57 o 
   7   1   0      635.25      643.68     34.25 o 
   8   1   0      273.60      201.04     60.07 o 
   9   1   0        6.15       10.31      4.70 o 
  10   1   0      725.22      748.58     43.34 o 
  11   1   0     5690.63     5313.40    274.48 o 
  12   1   0        1.59        0.29      5.65 o 
  13   1   0      194.19      180.70     12.24 o 
  14   1   0       12.70       19.08      7.57 o 
  15   1   0      549.50      576.24     14.74 o 
  16   1   0       28.88       30.09     10.00 o 
  17   1   0      697.18      752.97     15.66 o 
  18   1   0       18.25       25.26     12.50 o 
  19   1   0      315.07      321.11     21.76 o 
  20   1   0        3.19        0.25     12.50 o 
  21   1   0        1.52       -4.00     12.75 o 
  22   1   0        1.13        7.25     13.00 o 
  23   1   0      129.22      136.55     16.76 o 
  24   1   0       10.69       19.76     14.50 o 
   0   2   0     9279.69    10056.96     61.02 o 
   1   2   0        1.49       11.68      3.71 o 
   2   2   0      360.25      349.00      8.70 o 
   3   2   0      140.23      135.75      7.50 o 
   4   2   0       36.79       39.16      4.08 o 
   5   2   0       27.10       21.59      3.94 o 
   6   2   0     2029.71     1985.43    105.40 o 
   7   2   0       65.33       79.07      5.00 o 
   8   2   0     1849.28     1677.03     35.81 o 
   9   2   0     1451.50     1448.10     63.46 o 
  10   2   0       32.78       20.35      5.27 o 
  11   2   0      173.30       95.72     43.34 o 
  12   2   0      320.38      226.72     44.18 o 
  13   2   0       87.35       94.73     11.04 o 
  14   2   0     3040.31     2877.71     38.51 o 
  15   2   0      103.12      105.04     15.26 o 
  16   2   0       61.93       74.02     14.50 o 
  17   2   0       24.80       27.51     14.00 o 
  18   2   0      280.35      276.09     23.26 o 
  19   2   0        0.82        3.50     14.00 o 
  20   2   0      193.12      239.33     23.26 o 
  21   2   0        1.77        6.00     14.25 o 
  22   2   0      218.41      239.83     24.76 o 
  23   2   0       24.21       31.76     16.26 o 
  24   2   0       24.52       34.01     17.01 o 
   0   3   0      311.13      261.34     17.26 o 
   1   3   0       63.21       57.50      9.00 o 
   2   3   0      184.14      182.86     11.66 o 
   3   3   0     3139.90     3051.88     18.78 o 
   4   3   0        2.51        4.67      5.51 o 
   5   3   0     1937.36     1953.80     42.95 o 
   6   3   0     1840.28     1810.41     96.92 o 
   7   3   0      620.67      662.11     15.77 o 
   8   3   0      324.89      281.52     23.46 o 
   9   3   0      114.71      116.91      7.14 o 
  10   3   0       33.33       29.35      6.43 o 
  11   3   0     2015.25     1915.80     37.04 o 
  12   3   0        1.24        1.73      6.95 o 
  13   3   0      193.87      193.19     10.33 o 
  14   3   0      337.11      312.85     24.76 o 
  15   3   0      389.99      397.88     25.26 o 
  16   3   0        3.53       -1.00     14.00 o 
  17   3   0      597.64      553.94     26.76 o 
  18   3   0       52.95       52.27     16.51 o 
  19   3   0       95.29      128.29     19.01 o 
  20   3   0       90.49       85.03     18.01 o 
  21   3   0       42.29       32.26     17.51 o 
  22   3   0      207.38      277.34     27.51 o 
   0   4   0     1515.71     1543.02     32.51 o 
   1   4   0       12.74       11.87      9.11 o 
   2   4   0      536.82      561.32     13.90 o 
   3   4   0     1217.92     1269.58     23.84 o 
   4   4   0        4.63       -0.56      7.50 o 
   5   4   0      949.74      955.84     18.99 o 
   6   4   0      702.60      667.45     18.50 o 
   7   4   0      176.18      180.62     11.67 o 
   8   4   0     1108.84     1048.29     43.90 o 
   9   4   0      184.03      176.16     10.77 o 
  10   4   0      451.38      437.97     14.43 o 
  11   4   0      820.97      770.99     19.74 o 
  12   4   0       69.18       86.88      8.42 o 
  13   4   0      196.73      210.57     24.26 o 
  14   4   0      355.92      318.36     25.76 o 
  15   4   0       42.03       35.76     16.76 o 
  16   4   0      108.94       90.53     18.76 o 
  17   4   0      172.99      166.56     21.01 o 
  18   4   0        1.20        4.50     16.51 o 
  19   4   0       88.94      110.79     20.01 o 
  20   4   0      123.53      152.05     22.01 o 
  21   4   0        1.63      -12.75     18.26 o 
   0   5   0      581.52      568.19     30.26 o 
   1   5   0      427.58      444.58     20.07 o 
   2   5   0        1.35       -6.33      8.70 o 
   3   5   0      373.42      374.43     15.67 o 
   4   5   0        1.16       -4.63      8.38 o 
   5   5   0       53.16       65.67      9.24 o 
   6   5   0      280.91      307.07     21.57 o 
   7   5   0       41.68       43.01      8.80 o 
   8   5   0     1294.05     1265.11     48.38 o 
   9   5   0      236.82      224.31     13.30 o 
  10   5   0      262.99      238.88     13.66 o 
  11   5   0       91.18      114.12     13.51 o 
  12   5   0       27.18       14.00     17.01 o 
  13   5   0       54.23       35.76     18.01 o 
  14   5   0      254.52      256.34     27.26 o 
  15   5   0        3.70      -12.75     17.01 o 
  16   5   0       29.26       16.51     18.51 o 
  17   5   0      108.72      122.04     21.76 o 
  18   5   0        4.81        5.75     19.01 o 
  19   5   0       16.85        5.75     19.51 o 
   0   6   0      344.94      349.87     29.01 o 
   1   6   0        7.88       -1.01      9.41 o 
   2   6   0      144.64      140.39     11.25 o 
   3   6   0      208.37      240.98     15.42 o 
   4   6   0       76.87       84.59     10.52 o 
   5   6   0      124.04      131.62     11.20 o 
   6   6   0       38.71       47.52      9.87 o 
   7   6   0       17.33       32.06      9.77 o 
   8   6   0        5.23        7.52      9.51 o 
   9   6   0      223.31      255.69     25.76 o 
  10   6   0       86.53       74.78     20.51 o 
  11   6   0      369.31      346.62     30.76 o 
  12   6   0       54.61       42.01     19.76 o 
  13   6   0        1.36       -0.25     18.51 o 
  14   6   0        9.89       15.76     19.76 o 
  15   6   0       31.84       25.26     20.76 o 
  16   6   0        1.51        5.75     20.01 o 
   0   7   0      349.15      401.13     31.76 o 
   1   7   0       17.18       25.10     14.06 o 
   2   7   0      197.21      204.60     17.93 o 
   3   7   0       20.00       22.18     18.51 o 
   4   7   0        1.04       -8.14     13.52 o 
   5   7   0       16.67       19.52     13.96 o 
   6   7   0      445.04      424.08     23.78 o 
   7   7   0        0.01        4.25     20.26 o 
   8   7   0      184.35      190.81     26.51 o 
   9   7   0        9.65      -12.00     20.26 o 
  10   7   0        1.25      -13.75     20.76 o 
  11   7   0        5.57        7.25     21.26 o 
   2   0   1     7308.29     3800.73   1433.48 o 
   4   0   1    39529.93    39661.50   2350.29 o 
   6   0   1     2344.67     2304.77    153.30 o 
   8   0   1     3064.19     3204.75    132.17 o 
  10   0   1     2722.04     2561.39    103.16 o 
  12   0   1     1621.83     1642.12    116.91 o 
  14   0   1      154.24      182.06     18.51 o 
  16   0   1      272.83      314.61     20.76 o 
  18   0   1      539.71      574.69     22.01 o 
  20   0   1      235.71      217.32     20.51 o 
  22   0   1       66.76       80.53     14.25 o 
  24   0   1      197.77      227.08     22.26 o 
   1   1   1    18295.86    19215.46    275.97 o 
   2   1   1     5729.66     6172.80    172.61 o 
   3   1   1     1234.04     1261.83     54.94 o 
   4   1   1     1372.11     1263.09     44.16 o 
   5   1   1      144.62       72.69     30.39 o 
   6   1   1      519.80      510.18      9.67 o 
   7   1   1     7840.71     7416.30    281.57 o 
   8   1   1       36.75       30.66      4.79 o 
   9   1   1     1776.79     1773.65     64.83 o 
  10   1   1      945.66      924.11     45.40 o 
  11   1   1     1265.42     1276.68     57.41 o 
  12   1   1       26.92       22.03      6.37 o 
  13   1   1     1226.69     1218.06     36.11 o 
  14   1   1      348.95      358.48     23.55 o 
  15   1   1      966.53     1018.37     18.40 o 
  16   1   1      105.53      106.49     10.04 o 
  17   1   1      199.35      217.54     13.81 o 
  18   1   1        1.37        9.00      8.51 o 
  19   1   1      214.65      222.02     14.24 o 
  20   1   1        2.62        6.00     13.75 o 
  21   1   1      303.04      369.37     23.76 o 
  22   1   1        2.20        7.75     14.00 o 
  23   1   1      158.31      171.06     18.76 o 
  24   1   1       21.31       40.76     15.76 o 
   1   2   1     1099.53     1151.94     14.27 o 
   2   2   1      772.84      798.24     16.51 o 
   3   2   1      141.37      148.80      8.02 o 
   4   2   1     5231.45     5297.10    162.58 o 
   5   2   1     1116.40     1167.76     48.44 o 
   6   2   1     1328.98     1253.51     46.63 o 
   7   2   1      353.84      388.14     10.15 o 
   8   2   1      254.18      228.87     14.37 o 
   9   2   1       13.83        5.11      3.18 o 
  10   2   1     2793.13     2581.24     28.44 o 
  11   2   1       15.82        5.42      8.64 o 
  12   2   1      999.11      918.24     49.02 o 
  13   2   1      577.99      538.24     18.86 o 
  14   2   1      276.13      280.09     17.54 o 
  15   2   1      119.30      125.29     16.76 o 
  16   2   1      679.24      715.99     26.51 o 
  17   2   1      101.63      115.54     16.51 o 
  18   2   1      387.27      403.39     24.51 o 
  19   2   1       18.91       13.25     15.01 o 
  20   2   1      244.03      274.34     24.51 o 
  21   2   1       90.74      104.54     17.51 o 
  22   2   1       61.98       68.52     17.76 o 
  23   2   1        5.66        5.25     16.76 o 
  24   2   1      194.46      243.58     27.26 o 
   1   3   1     1315.77     1249.71     18.26 o 
   2   3   1     2947.27     3116.41     24.74 o 
   3   3   1      370.54      391.02     10.75 o 
   4   3   1      522.28      544.92     11.36 o 
   5   3   1      341.32      311.61     10.65 o 
   6   3   1       40.99       38.81      6.44 o 
   7   3   1     2870.47     2749.78     60.64 o 
   8   3   1      160.05      169.95      9.60 o 
   9   3   1     1547.53     1445.55     39.49 o 
  10   3   1      302.15      296.70     16.34 o 
  11   3   1       22.59       29.07      6.34 o 
  12   3   1      326.62      333.54     18.38 o 
  13   3   1      926.20      919.54     28.51 o 
  14   3   1      228.99      224.58     24.26 o 
  15   3   1      369.94      380.13     26.01 o 
  16   3   1      267.86      240.83     24.51 o 
  17   3   1       22.63       15.01     15.76 o 
  18   3   1      100.18       90.53     18.26 o 
  19   3   1       85.00       84.03     18.26 o 
  20   3   1        0.30       -1.75     15.76 o 
  21   3   1      215.21      261.59     26.76 o 
  22   3   1        0.30      -14.00     16.76 o 
   1   4   1     1422.01     1447.35     22.54 o 
   2   4   1     1189.65     1318.40     22.44 o 
   3   4   1      135.17      139.29      9.33 o 
   4   4   1      973.76      899.92     22.61 o 
   5   4   1     1245.41     1272.32     17.62 o 
   6   4   1      502.51      487.90     14.50 o 
   7   4   1      509.12      493.50     16.84 o 
   8   4   1        0.22        5.84      8.17 o 
   9   4   1      671.74      611.97     15.02 o 
  10   4   1      833.48      811.76     16.04 o 
  11   4   1      531.09      473.88     14.33 o 
  12   4   1      399.84      365.94     24.65 o 
  13   4   1      363.47      339.36     26.26 o 
  14   4   1       24.84       16.26     15.76 o 
  15   4   1      233.72      244.58     26.01 o 
  16   4   1      143.71      151.80     21.01 o 
  17   4   1       10.22       19.26     17.01 o 
  18   4   1      244.97      263.34     27.76 o 
  19   4   1       35.75       32.01     18.76 o 
  20   4   1       37.01       35.51     19.26 o 
  21   4   1       91.54       86.53     21.26 o 
   1   5   1      710.54      779.85     21.75 o 
   2   5   1      471.33      476.04     15.96 o 
   3   5   1        7.61        5.69      9.03 o 
   4   5   1      459.18      477.65     15.36 o 
   5   5   1      175.44      176.00     10.98 o 
   6   5   1      290.80      296.05     14.14 o 
   7   5   1      206.86      210.84     13.27 o 
   8   5   1       22.61       23.96      8.80 o 
   9   5   1      181.27      171.85     12.72 o 
  10   5   1      373.05      397.12     14.96 o 
  11   5   1       21.23       17.85     13.50 o 
  12   5   1      284.34      273.39     18.09 o 
  13   5   1      111.55      116.94     14.32 o 
  14   5   1       53.66       42.01     18.51 o 
  15   5   1      117.67      132.04     21.26 o 
  16   5   1      260.36      232.83     28.01 o 
  17   5   1       18.14       24.26     19.01 o 
  18   5   1      151.46      160.30     23.76 o 
  19   5   1       17.41       26.76     20.26 o 
   1   6   1      202.77      207.82     14.32 o 
   2   6   1      118.96      135.15     11.69 o 
   3   6   1       85.02       93.91     10.96 o 
   4   6   1      247.41      243.76     14.26 o 
   5   6   1      132.17      148.90     11.99 o 
   6   6   1       51.58       51.87     10.37 o 
   7   6   1      372.39      396.01     19.07 o 
   8   6   1       38.31       40.36     10.23 o 
   9   6   1      176.83      201.69     18.01 o 
  10   6   1       26.47       31.70     12.97 o 
  11   6   1       12.75       10.63     12.73 o 
  12   6   1       56.25       59.69     14.21 o 
  13   6   1      244.99      229.83     26.01 o 
  14   6   1       41.69       49.77     21.01 o 
  15   6   1      120.42      123.29     23.76 o 
  16   6   1       27.77       37.01     21.26 o 
   1   7   1       26.19       28.65     14.23 o 
   2   7   1      339.96      363.30     22.63 o 
   3   7   1        5.70       12.00     14.25 o 
   4   7   1      317.46      319.48     22.62 o 
   5   7   1        6.72        0.12     13.66 o 
   6   7   1       56.42       41.62     14.83 o 
   7   7   1       32.11       13.25     21.01 o 
   8   7   1       26.06       25.76     21.51 o 
   9   7   1        7.86       12.00     21.26 o 
  10   7   1      276.68      290.10     33.51 o 
  11   7   1       21.57       38.76     22.51 o 
   2   0   2     3066.68     3187.84    127.03 o 
   4   0   2     7860.84     7828.41    214.92 o 
   6   0   2      703.04      673.17     39.51 o 
   8   0   2     3689.71     3650.32    145.55 o 
  10   0   2     4078.00     4740.46     57.77 o 
  12   0   2      811.47      854.54     23.01 o 
  14   0   2     2092.45     2260.51     33.01 o 
  16   0   2     1223.49     1336.70     29.26 o 
  18   0   2      117.14      124.04     15.51 o 
  20   0   2      210.51      251.83     22.51 o 
  22   0   2      215.87      256.09     22.26 o 
  24   0   2       51.80       57.52     16.26 o 
   0   1   2     6858.91     7402.86    244.21 o 
   1   1   2     4498.08     5024.76     60.21 o 
   2   1   2     1750.18     1858.93     49.00 o 
   3   1   2     5931.96     6328.22    205.24 o 
   4   1   2      499.74      442.43     50.56 o 
   5   1   2     1763.93     1754.88     75.38 o 
   6   1   2      864.35      828.70     24.86 o 
   7   1   2      484.44      578.98     16.85 o 
   8   1   2       83.79       87.41      6.26 o 
   9   1   2      538.59      491.43     23.63 o 
  10   1   2      138.10      133.52      9.79 o 
  11   1   2     3269.70     3273.07     87.03 o 
  12   1   2      439.24      453.53     15.00 o 
  13   1   2     1758.70     1835.70     92.68 o 
  14   1   2       90.69       78.46      8.56 o 
  15   1   2      581.08      617.58     17.66 o 
  16   1   2      109.55      128.05     10.77 o 
  17   1   2      552.23      608.13     17.11 o 
  18   1   2       91.44       96.06     10.49 o 
  19   1   2      438.03      485.03     17.19 o 
  20   1   2       20.14       23.11     10.14 o 
  21   1   2        8.60       -0.17      9.78 o 
  22   1   2       14.62       11.00     15.01 o 
  23   1   2      127.44      150.55     19.01 o 
  24   1   2        0.57       -0.50     15.51 o 
   0   2   2     5598.63     5897.23     38.26 o 
   1   2   2      713.07      741.00     12.91 o 
   2   2   2      942.48      959.43     13.49 o 
   3   2   2       62.00       63.33      5.40 o 
   4   2   2     1227.90     1329.56     27.72 o 
   5   2   2      924.69      919.19     35.02 o 
   6   2   2     1956.63     1959.70     50.72 o 
   7   2   2      441.57      452.41     23.28 o 
   8   2   2     2769.57     2055.33    558.48 o 
   9   2   2     1285.33     1302.69     36.37 o 
  10   2   2      354.45      376.47     12.43 o 
  11   2   2      228.70      214.92     15.58 o 
  12   2   2      714.22      730.00     19.09 o 
  13   2   2       92.24       95.57     13.38 o 
  14   2   2     1196.60     1199.18     75.90 o 
  15   2   2      332.24      367.12     25.01 o 
  16   2   2      555.18      606.95     27.01 o 
  17   2   2      119.55      133.79     17.76 o 
  18   2   2       87.22       82.78     16.76 o 
  19   2   2       50.24       49.02     16.26 o 
  20   2   2      181.44      222.57     25.01 o 
  21   2   2       19.66       23.76     16.01 o 
  22   2   2      159.55      194.07     21.26 o 
  23   2   2       38.21       29.76     18.01 o 
   0   3   2     1361.26     1464.74     27.26 o 
   1   3   2     1440.57     1540.50     19.54 o 
   2   3   2     1721.87     1840.38     20.49 o 
   3   3   2     2814.77     2763.21     52.10 o 
   4   3   2       59.60       59.72      6.68 o 
   5   3   2     1673.74     1663.45     45.94 o 
   6   3   2     1101.92     1117.25     17.06 o 
   7   3   2       42.91       49.43      5.87 o 
   8   3   2      608.70      593.90     21.73 o 
   9   3   2      679.74      642.17     18.23 o 
  10   3   2       49.04       53.21      6.41 o 
  11   3   2     1254.72      833.35    287.88 o 
  12   3   2      497.97      509.00     18.53 o 
  13   3   2      329.40      330.31     14.82 o 
  14   3   2      185.12      212.29     36.39 o 
  15   3   2      190.60      198.32     23.51 o 
  16   3   2      169.70      183.56     20.01 o 
  17   3   2      447.15      454.15     27.51 o 
  18   3   2        2.40        6.50     16.01 o 
  19   3   2      236.86      233.08     26.26 o 
  20   3   2      145.92      139.55     20.51 o 
  21   3   2       17.06       12.50     17.76 o 
  22   3   2       80.17       87.28     20.51 o 
   0   4   2     1444.34     1449.74     32.26 o 
   1   4   2      787.11      817.80     19.53 o 
   2   4   2      601.71      591.09     19.16 o 
   3   4   2      874.36      880.78     16.80 o 
   4   4   2      204.11      204.29     13.27 o 
   5   4   2     1009.75     1003.23     29.15 o 
   6   4   2      903.72      905.80     29.41 o 
   7   4   2       89.69       85.16      9.42 o 
   8   4   2      674.46      646.73     15.66 o 
   9   4   2      951.62      951.39     16.92 o 
  10   4   2      114.75      119.06      9.30 o 
  11   4   2      409.38      365.67     11.60 o 
  12   4   2      165.59      173.02     11.00 o 
  13   4   2      115.48      102.85     10.46 o 
  14   4   2      373.74      341.85     20.76 o 
  15   4   2       24.92       34.51     17.01 o 
  16   4   2      121.97      136.05     20.51 o 
  17   4   2      267.68      231.83     26.76 o 
  18   4   2        0.87        6.25     17.51 o 
  19   4   2      103.85      124.04     21.51 o 
  20   4   2       61.91       63.02     20.51 o 
  21   4   2        2.95        0.25     18.76 o 
   0   5   2      523.28      517.42     29.51 o 
   1   5   2      154.22      152.78     13.97 o 
   2   5   2      876.56      880.25     17.97 o 
   3   5   2      617.44      608.31     16.42 o 
   4   5   2       87.72       90.60     10.27 o 
   5   5   2      561.35      560.12     15.93 o 
   6   5   2      848.69      899.92     17.49 o 
   7   5   2        9.63       12.82      8.76 o 
   8   5   2      688.14      698.17     16.80 o 
   9   5   2      219.77      219.33     14.02 o 
  10   5   2       56.19       40.36     12.37 o 
  11   5   2      244.46      249.30     18.37 o 
  12   5   2      288.37      270.48     18.86 o 
  13   5   2       99.28      100.94     14.58 o 
  14   5   2      251.94      244.22     19.33 o 
  15   5   2       32.28       36.76     19.01 o 
  16   5   2       56.25       50.52     20.01 o 
  17   5   2       88.03       89.28     21.51 o 
  18   5   2        1.59       22.01     19.76 o 
  19   5   2       60.86       64.02     21.76 o 
   0   6   2      284.45      314.86     29.01 o 
   1   6   2      195.72      201.89     16.00 o 
   2   6   2       42.09       32.88     12.47 o 
   3   6   2      402.90      417.53     16.81 o 
   4   6   2        9.02       15.43     10.71 o 
   5   6   2      404.87      423.93     16.79 o 
   6   6   2       29.45       54.44     10.63 o 
   7   6   2       15.78       13.25      9.93 o 
   8   6   2      164.18      179.02     15.92 o 
   9   6   2      350.93      350.61     30.76 o 
  10   6   2       15.99       26.39     13.07 o 
  11   6   2      252.83      282.65     24.76 o 
  12   6   2       44.22       56.05     14.75 o 
  13   6   2       48.91       43.12     14.59 o 
  14   6   2       72.02       60.80     15.30 o 
  15   6   2       69.70       68.02     22.51 o 
   0   7   2      257.04      252.46     19.55 o 
   1   7   2        4.67       -9.98     10.97 o 
   2   7   2      205.77      221.79     26.10 o 
   3   7   2       21.66       17.63     14.05 o 
   4   7   2        8.96       14.78     14.13 o 
   5   7   2       17.40       20.26     14.12 o 
   6   7   2      281.13      290.35     31.76 o 
   7   7   2        4.98      -13.25     20.26 o 
   8   7   2      236.98      217.82     27.51 o 
   9   7   2       11.55       11.75     22.01 o 
  10   7   2       16.72       23.76     22.26 o 
  11   7   2       41.27       56.52     23.26 o 
   2   0   3     2404.86     2594.15    111.28 o 
   4   0   3     3396.07     3476.14    116.71 o 
   6   0   3      388.39      396.55     17.49 o 
   8   0   3      653.77      717.94     18.51 o 
  10   0   3     2727.76     2841.45     33.01 o 
  12   0   3     3257.21     3540.44     39.01 o 
  14   0   3      105.26      108.79     15.01 o 
  16   0   3      267.14      287.85     22.76 o 
  18   0   3      800.35      873.04     27.76 o 
  20   0   3      326.23      382.13     24.51 o 
  22   0   3      160.05      188.56     22.51 o 
  24   0   3      137.45      159.05     20.01 o 
   1   1   3      100.50      102.74      5.19 o 
   2   1   3     1469.78     1611.00     44.54 o 
   3   1   3     1268.50     1370.03     29.71 o 
   4   1   3     1365.30     1405.14     10.28 o 
   5   1   3      604.18      554.27     15.32 o 
   6   1   3      220.01      244.50     10.22 o 
   7   1   3     7218.76     7405.48    307.64 o 
   8   1   3        1.82        3.08      5.67 o 
   9   1   3     2891.77     3058.82    128.86 o 
  10   1   3        5.55        3.80      6.40 o 
  11   1   3      599.49      683.55     16.26 o 
  12   1   3      329.38      358.62     18.01 o 
  13   1   3      402.64      411.48     16.44 o 
  14   1   3      349.85      359.82     16.88 o 
  15   1   3     1552.31     1705.96     23.84 o 
  16   1   3      289.80      297.44     16.05 o 
  17   1   3      129.62      142.55     11.83 o 
  18   1   3       51.02       57.22     10.69 o 
  19   1   3      155.68      175.69     14.03 o 
  20   1   3        3.83       -1.92     10.14 o 
  21   1   3      353.82      407.57     17.97 o 
  22   1   3        3.22        0.00     15.51 o 
  23   1   3      190.05      235.08     26.01 o 
  24   1   3        2.80        5.50     16.76 o 
   1   2   3      800.50      823.18     13.94 o 
   2   2   3     1318.71     1350.83     31.86 o 
   3   2   3      248.61      258.18     11.49 o 
   4   2   3     5378.99     5698.42    144.65 o 
   5   2   3      106.78      109.27      5.16 o 
   6   2   3      704.12      703.63     20.54 o 
   7   2   3      769.74      723.69     72.99 o 
   8   2   3     1628.55     1697.87     60.78 o 
   9   2   3      330.78      346.33     17.81 o 
  10   2   3     2032.84     1901.86     84.24 o 
  11   2   3       22.23       30.32      8.35 o 
  12   2   3     1122.24     1115.65     35.07 o 
  13   2   3      343.34      354.75     18.04 o 
  14   2   3       35.47       45.20     12.50 o 
  15   2   3      522.21      567.94     27.76 o 
  16   2   3       45.47       59.52     16.01 o 
  17   2   3       53.32       52.27     16.26 o 
  18   2   3      681.17      703.99     29.51 o 
  19   2   3       50.08       44.51     16.76 o 
  20   2   3      153.42      162.55     20.51 o 
  21   2   3       80.41       78.03     18.26 o 
  22   2   3       34.08       18.76     17.51 o 
  23   2   3       16.53        3.00     17.76 o 
   1   3   3     2340.60     2434.06     23.60 o 
   2   3   3     1608.71     1724.13     20.89 o 
   3   3   3        4.89        2.60      6.25 o 
   4   3   3     1073.17     1072.71     14.52 o 
   5   3   3     1443.91     1416.10     46.71 o 
   6   3   3      150.91      150.71      9.47 o 
   7   3   3     2455.22     2410.06     56.29 o 
   8   3   3       91.53       94.97      5.15 o 
   9   3   3      552.29      570.80     15.41 o 
  10   3   3      717.17      550.12    169.38 o 
  11   3   3      418.96      449.60     39.45 o 
  12   3   3      227.84      241.46     15.47 o 
  13   3   3      158.30      148.98     12.22 o 
  14   3   3       22.45       34.52      9.19 o 
  15   3   3      559.85      577.19     28.51 o 
  16   3   3      162.00      151.55     20.01 o 
  17   3   3      166.26      169.06     21.01 o 
  18   3   3      367.72      385.13     27.76 o 
  19   3   3       88.82       91.78     19.26 o 
  20   3   3        8.32       12.75     17.51 o 
  21   3   3      149.73      141.30     21.76 o 
  22   3   3        9.87        9.00     18.76 o 
   1   4   3     2059.72     2119.08     26.44 o 
   2   4   3      593.71      625.61     19.10 o 
   3   4   3       75.36       84.83      9.40 o 
   4   4   3     1444.08     1410.98     68.91 o 
   5   4   3      494.54      487.46     14.98 o 
   6   4   3      262.26      245.10     18.86 o 
   7   4   3      670.69      669.15     15.91 o 
   8   4   3      787.48      816.87     33.58 o 
   9   4   3       60.76       55.57      8.74 o 
  10   4   3      322.12      299.57     13.09 o 
  11   4   3      305.76      281.41     13.62 o 
  12   4   3      447.03      430.24     22.42 o 
  13   4   3      384.67      388.99     15.42 o 
  14   4   3        4.59       -3.95     12.01 o 
  15   4   3      312.37      288.92     19.54 o 
  16   4   3      125.78      120.79     20.76 o 
  17   4   3       10.93       10.00     17.51 o 
  18   4   3      135.29      131.04     21.51 o 
  19   4   3       64.34       79.53     20.76 o 
  20   4   3      100.09      106.29     22.01 o 
   1   5   3      520.58      577.62     21.13 o 
   2   5   3     1196.68     1233.00     36.26 o 
   3   5   3      240.91      243.23     21.95 o 
   4   5   3     1003.93      989.69     18.51 o 
   5   5   3      321.85      317.61     19.63 o 
   6   5   3       29.48       29.64      9.18 o 
   7   5   3      282.10      271.94     19.53 o 
   8   5   3      272.87      257.25     14.15 o 
   9   5   3      266.59      254.02     18.61 o 
  10   5   3      396.61      398.24     19.77 o 
  11   5   3       58.47       47.41     13.17 o 
  12   5   3      211.97      253.04     19.35 o 
  13   5   3      201.02      200.44     16.36 o 
  14   5   3       24.59       25.45     13.53 o 
  15   5   3      123.98      119.76     16.01 o 
  16   5   3      121.84      120.79     22.76 o 
  17   5   3       20.29       24.26     19.76 o 
  18   5   3      151.63      141.80     23.76 o 
   1   6   3      762.72      775.21     24.49 o 
   2   6   3       91.40       85.26     11.55 o 
   3   6   3      255.79      229.19     15.54 o 
   4   6   3       19.67       31.31     10.36 o 
   5   6   3      479.66      503.44     19.99 o 
   6   6   3      151.39      165.12     12.44 o 
   7   6   3      375.87      406.44     16.87 o 
   8   6   3       54.90       68.25     28.88 o 
   9   6   3      116.31      153.04     22.01 o 
  10   6   3      115.44      131.93     15.71 o 
  11   6   3        6.87       23.71     13.52 o 
  12   6   3       48.78       62.57     23.88 o 
  13   6   3      277.43      260.92     21.04 o 
  14   6   3       17.16       34.81     15.30 o 
  15   6   3      196.62      211.80     19.09 o 
   1   7   3       31.44       22.66     18.89 o 
   2   7   3      252.55      253.74     15.69 o 
   3   7   3       11.26       29.00     11.57 o 
   4   7   3      185.96      249.63     31.31 o 
   5   7   3        5.00       23.18     35.76 o 
   6   7   3      149.14      210.74     46.77 o 
   7   7   3       13.74       25.01     21.51 o 
   8   7   3       66.67       66.27     23.26 o 
   9   7   3       36.56       23.76     22.51 o 
  10   7   3      191.39      199.07     27.51 o 
   0   0   4    12295.47    12456.67     85.03 o 
   2   0   4     3814.23     3867.14     92.49 o 
   4   0   4      796.00      780.24     29.94 o 
   6   0   4     6559.20     6572.13    327.61 o 
   8   0   4     2215.93     2253.15    154.05 o 
  10   0   4      615.16      693.48     22.76 o 
  12   0   4      486.12      521.42     24.76 o 
  14   0   4     1717.40     1802.85     34.51 o 
  16   0   4      479.80      543.18     26.26 o 
  18   0   4      210.08      206.82     23.26 o 
  20   0   4      561.60      640.46     28.26 o 
  22   0   4      207.68      238.83     24.01 o 
  24   0   4       40.94       64.27     18.01 o 
   0   1   4      672.54      652.77     49.68 o 
   1   1   4      399.00      379.49     19.03 o 
   2   1   4     1914.78     2104.31     51.76 o 
   3   1   4     2307.51     2318.85     51.78 o 
   4   1   4      217.81      229.20      6.67 o 
   5   1   4     2947.08     3010.27    153.85 o 
   6   1   4       71.84       77.38      6.48 o 
   7   1   4       28.84       25.12      6.18 o 
   8   1   4      472.41      526.70     30.53 o 
   9   1   4     1786.86     1793.56     64.50 o 
  10   1   4      587.72      613.92     31.19 o 
  11   1   4     2193.92     2248.14    132.77 o 
  12   1   4      165.56      190.94     16.00 o 
  13   1   4     1077.25     1201.96     22.01 o 
  14   1   4      132.62      132.80     11.93 o 
  15   1   4      165.77      167.90     26.01 o 
  16   1   4        0.28        4.16      9.63 o 
  17   1   4      789.20      830.34     20.57 o 
  18   1   4        7.04        5.21     10.16 o 
  19   1   4      318.04      341.05     17.82 o 
  20   1   4       65.78       60.42     11.83 o 
  21   1   4       11.20        8.14     10.87 o 
  22   1   4       28.73       21.97     11.48 o 
  23   1   4      110.43      137.30     20.51 o 
   0   2   4     8792.61     9521.94     52.27 o 
   1   2   4      479.62      561.28     10.58 o 
   2   2   4     1295.60     1366.02     16.99 o 
   3   2   4      456.15      459.59     11.05 o 
   4   2   4     1376.53     1582.58     45.57 o 
   5   2   4     1320.44     1460.30     35.79 o 
   6   2   4     2033.71     2035.62     48.61 o 
   7   2   4      351.94      353.75     21.01 o 
   8   2   4     3400.86     3413.39    145.71 o 
   9   2   4      268.43      252.66     11.65 o 
  10   2   4      388.90      377.62     24.52 o 
  11   2   4      366.90      375.21     21.83 o 
  12   2   4      425.32      429.75     24.73 o 
  13   2   4      213.71      219.50     12.83 o 
  14   2   4      565.99      547.32     19.53 o 
  15   2   4      121.57      137.80     18.26 o 
  16   2   4      792.34      831.78     31.01 o 
  17   2   4      218.19      213.32     24.26 o 
  18   2   4       16.43        4.50     16.01 o 
  19   2   4      168.49      161.30     20.51 o 
  20   2   4      222.82      215.07     26.26 o 
  21   2   4       15.31       40.01     17.76 o 
  22   2   4      115.93      137.05     21.26 o 
  23   2   4       10.35       19.51     18.51 o 
   0   3   4      627.86      636.96     23.26 o 
   1   3   4     1160.01     1244.39     19.10 o 
   2   3   4     1185.69     1242.40     19.37 o 
   3   3   4     2921.51     2882.67    118.20 o 
   4   3   4       33.26       32.61      7.64 o 
   5   3   4      649.53      630.03     21.04 o 
   6   3   4      542.62      563.93     10.72 o 
   7   3   4      318.48      342.06     10.36 o 
   8   3   4      563.30      599.34      9.24 o 
   9   3   4      962.92      971.98     31.48 o 
  10   3   4       15.23       16.25      5.31 o 
  11   3   4     1042.59     1055.08     55.36 o 
  12   3   4      620.58      609.03     23.85 o 
  13   3   4      321.92      316.82     20.70 o 
  14   3   4      208.50      220.61     13.67 o 
  15   3   4       33.61       40.99     12.54 o 
  16   3   4      164.49      166.56     20.76 o 
  17   3   4      186.29      175.31     21.51 o 
  18   3   4       19.47       24.01     17.26 o 
  19   3   4      225.65      218.07     23.26 o 
  20   3   4       85.97       92.53     20.51 o 
  21   3   4        1.66        6.75     18.51 o 
  22   3   4       17.85       16.51     19.76 o 
   0   4   4     1665.19     1658.56     35.76 o 
   1   4   4      538.16      558.79     19.62 o 
   2   4   4      305.39      327.02     17.90 o 
   3   4   4      497.87      502.11     15.14 o 
   4   4   4      193.73      203.21     12.70 o 
   5   4   4      519.73      502.05     18.07 o 
   6   4   4      587.27      581.54     46.19 o 
   7   4   4      107.39      117.45     10.12 o 
   8   4   4      440.52      451.84     36.80 o 
   9   4   4     1109.52     1100.65     30.23 o 
  10   4   4       97.00       90.06     12.82 o 
  11   4   4       98.60       89.04      9.48 o 
  12   4   4      230.50      246.50     14.14 o 
  13   4   4        9.01        6.81     12.27 o 
  14   4   4      332.10      309.34     21.88 o 
  15   4   4      132.33      128.94     15.34 o 
  16   4   4      143.75      152.65     15.91 o 
  17   4   4      240.96      254.59     28.26 o 
  18   4   4       13.37        6.00     18.01 o 
  19   4   4       76.34       49.27     20.26 o 
  20   4   4       62.63       32.76     20.51 o 
   0   5   4      609.20      613.71     29.76 o 
   1   5   4        7.73       19.00     11.23 o 
   2   5   4     1228.14     1282.84     25.24 o 
   3   5   4      440.01      444.69     33.18 o 
   4   5   4       20.45       21.77      9.17 o 
   5   5   4      403.04      405.65     15.15 o 
   6   5   4     1082.02     1087.83     37.85 o 
   7   5   4       13.74       13.47      9.02 o 
   8   5   4       99.25       90.44     10.27 o 
   9   5   4       65.05       70.65     13.53 o 
  10   5   4       13.60       21.75     21.13 o 
  11   5   4      337.01      333.48     20.20 o 
  12   5   4      317.10      284.88     22.51 o 
  13   5   4       62.75       61.88     14.23 o 
  14   5   4      291.99      285.68     20.30 o 
  15   5   4       96.84       78.54     15.20 o 
  16   5   4       86.86       78.03     15.79 o 
  17   5   4       64.18       80.53     22.01 o 
  18   5   4        4.78       -3.00     19.76 o 
   0   6   4       97.59      120.79     21.26 o 
   1   6   4      259.09      240.38     21.76 o 
   2   6   4       17.59       20.32     18.20 o 
   3   6   4      683.96      703.22     19.09 o 
   4   6   4       15.13       11.27     10.42 o 
   5   6   4      625.37      648.15     18.60 o 
   6   6   4       78.54       95.81     11.55 o 
   7   6   4       44.13       55.92     14.14 o 
   8   6   4      189.85      189.27     31.39 o 
   9   6   4      396.17      382.39     29.51 o 
  10   6   4        3.66       -5.43     15.13 o 
  11   6   4      193.85      199.44     17.86 o 
  12   6   4       12.17       23.06     17.38 o 
  13   6   4       80.27      100.66     16.62 o 
  14   6   4      100.13      100.01     16.98 o 
  15   6   4       14.11        2.50     20.76 o 
   0   7   4      200.65      172.18     56.27 o 
   1   7   4        1.94      -14.01     14.01 o 
   2   7   4      142.71      144.48     14.15 o 
   3   7   4       39.70       48.00     12.44 o 
   4   7   4       13.41       56.70     43.01 o 
   5   7   4       18.97       71.47     31.14 o 
   6   7   4      180.09      239.12     30.89 o 
   7   7   4        6.50        0.75     21.01 o 
   8   7   4      216.92      274.62     56.52 o 
   9   7   4        6.36       26.26     22.26 o 
   2   0   5     1953.19     2038.15     71.57 o 
   4   0   5     2198.07     2184.80    121.42 o 
   6   0   5      811.29      778.62     60.02 o 
   8   0   5      543.06      563.64     24.26 o 
  10   0   5     4366.24     4404.01    232.33 o 
  12   0   5      548.43      599.20     27.01 o 
  14   0   5      136.72      150.55     18.01 o 
  16   0   5      728.75      758.25     28.51 o 
  18   0   5      788.32      816.52     30.76 o 
  20   0   5      105.80      105.04     18.01 o 
  22   0   5       66.42       79.53     18.01 o 
   1   1   5     2146.92     2140.05     79.46 o 
   2   1   5       79.44       92.00      6.41 o 
   3   1   5      403.19      411.28     27.08 o 
   4   1   5     1144.98     1215.02     33.63 o 
   5   1   5     1934.48     1944.83     57.94 o 
   6   1   5      144.22      133.60      9.46 o 
   7   1   5     6727.26     6991.83    317.84 o 
   8   1   5      160.84      182.26     10.97 o 
   9   1   5     1452.34     1473.35     83.56 o 
  10   1   5       37.30       41.44      8.24 o 
  11   1   5       53.44       60.59      8.94 o 
  12   1   5       20.26       30.49      8.70 o 
  13   1   5      973.99     1017.50     22.10 o 
  14   1   5       63.42       65.98     11.48 o 
  15   1   5      549.42      569.35     28.13 o 
  16   1   5      171.82      173.75     13.17 o 
  17   1   5      129.63      130.20     12.88 o 
  18   1   5      118.75      110.73     12.89 o 
  19   1   5      210.29      230.25     17.66 o 
  20   1   5        6.45       -0.29     10.96 o 
  21   1   5      397.65      418.12     19.87 o 
  22   1   5        5.05        7.16     11.76 o 
  23   1   5       42.72       61.52     19.51 o 
   1   2   5      708.82      761.94     15.44 o 
   2   2   5     1182.04     1225.74     17.34 o 
   3   2   5      195.96      215.89     14.37 o 
   4   2   5     8068.29     8580.19    323.19 o 
   5   2   5      124.16      126.94      7.06 o 
   6   2   5      755.21      766.10     26.71 o 
   7   2   5      887.31      690.10    137.32 o 
   8   2   5      856.72      885.29     79.65 o 
   9   2   5      372.57      361.81     29.38 o 
  10   2   5     1274.60     1214.34     96.41 o 
  11   2   5       67.19       66.52      9.41 o 
  12   2   5      914.09      908.33     43.51 o 
  13   2   5       61.46       64.39      9.77 o 
  14   2   5      335.84      324.01     15.18 o 
  15   2   5      167.31      161.55     19.51 o 
  16   2   5      265.91      285.35     26.01 o 
  17   2   5       71.02       54.52     17.76 o 
  18   2   5      402.50      403.89     28.76 o 
  19   2   5       37.70       49.77     18.01 o 
  20   2   5       58.02       46.77     18.51 o 
  21   2   5       16.98       20.26     18.01 o 
  22   2   5       22.54       20.26     18.51 o 
   1   3   5     2243.93     2457.63     25.28 o 
   2   3   5      355.48      408.60     16.00 o 
   3   3   5      223.20      232.42     22.55 o 
   4   3   5      857.21      870.58     28.46 o 
   5   3   5      360.59      383.65     13.16 o 
   6   3   5      244.40      271.05     16.10 o 
   7   3   5     1932.46     1954.10     59.65 o 
   8   3   5       28.04       35.42      4.97 o 
   9   3   5       88.66       69.42     17.79 o 
  10   3   5      433.46      460.21     27.99 o 
  11   3   5      118.84      123.94      9.92 o 
  12   3   5      146.59      158.01     11.55 o 
  13   3   5      363.28      397.97     23.13 o 
  14   3   5       50.47       63.80      9.74 o 
  15   3   5      546.41      542.13     16.70 o 
  16   3   5       93.29       76.95     14.13 o 
  17   3   5       93.16       79.03     19.26 o 
  18   3   5      118.88      120.54     21.01 o 
  19   3   5      107.93      121.54     21.26 o 
  20   3   5       53.25       57.77     20.26 o 
  21   3   5      154.67      181.06     24.01 o 
   1   4   5      758.73      774.85     21.21 o 
   2   4   5       72.40       89.35     12.07 o 
   3   4   5      193.00      209.41     21.08 o 
   4   4   5     1389.68     1392.53     85.40 o 
   5   4   5      135.08      125.74     10.52 o 
   6   4   5      144.96      146.83     10.63 o 
   7   4   5      257.35      261.69     13.74 o 
   8   4   5      261.59      291.00     20.48 o 
   9   4   5        5.19        4.52      7.57 o 
  10   4   5      462.21      463.10     40.01 o 
  11   4   5      196.96      197.57     15.47 o 
  12   4   5      193.87      205.65     21.26 o 
  13   4   5      477.62      461.47     45.14 o 
  14   4   5        0.01        3.11     12.60 o 
  15   4   5      137.64      133.44     15.45 o 
  16   4   5       58.72       61.63     14.39 o 
  17   4   5       14.70       10.75     18.76 o 
  18   4   5      146.41      160.80     23.51 o 
  19   4   5       32.65       43.26     20.26 o 
  20   4   5       36.16       35.01     20.76 o 
   1   5   5      233.91      262.24     18.66 o 
   2   5   5      803.49      854.51     22.86 o 
   3   5   5      264.36      276.05     21.47 o 
   4   5   5      372.49      379.14     15.58 o 
   5   5   5       16.64       22.13      9.51 o 
   6   5   5      140.69      152.41     11.43 o 
   7   5   5      691.62      686.38     30.32 o 
   8   5   5       54.90       56.27     13.53 o 
   9   5   5      156.44      141.28     15.38 o 
  10   5   5      598.18      636.38     23.06 o 
  11   5   5       35.44       51.35     13.97 o 
  12   5   5      119.64      131.27     15.64 o 
  13   5   5       35.27       37.04     13.94 o 
  14   5   5       34.04       24.89     14.12 o 
  15   5   5      100.33      120.61     16.62 o 
  16   5   5       63.00       57.27     21.51 o 
  17   5   5       22.26       37.01     21.01 o 
   1   6   5      796.61      830.29     25.29 o 
   2   6   5       41.61       53.31     14.37 o 
   3   6   5       93.18       99.47     12.21 o 
   4   6   5      112.23      120.95     12.28 o 
   5   6   5      241.04      277.27     16.50 o 
   6   6   5      115.59      114.73     15.45 o 
   7   6   5      321.08      342.98     21.38 o 
   8   6   5        5.16       22.45     14.38 o 
   9   6   5      127.93      150.98     18.01 o 
  10   6   5       79.59       93.83     15.83 o 
  11   6   5       20.10       21.84     14.67 o 
  12   6   5       27.78       38.01     17.76 o 
  13   6   5      195.13      182.09     38.76 o 
  14   6   5       11.15       14.75     21.51 o 
   1   7   5       24.66       18.23     18.57 o 
   2   7   5      170.98      171.32     14.72 o 
   3   7   5        2.75       24.17     14.94 o 
   4   7   5      233.52      265.95     22.26 o 
   5   7   5        5.93       51.37     43.51 o 
   6   7   5       49.46       81.99     31.89 o 
   7   7   5       11.53       50.33     28.26 o 
   8   7   5       34.71       69.19     35.39 o 
   0   0   6     6273.43     6594.96     44.76 o 
   2   0   6      799.84      759.15     43.36 o 
   4   0   6      328.08      344.49     20.38 o 
   6   0   6     6949.97     7046.51    460.78 o 
   8   0   6     3739.57     3706.23    298.47 o 
  10   0   6      892.21      944.46     49.52 o 
  12   0   6      308.65      356.87     26.76 o 
  14   0   6      894.43      941.57     31.51 o 
  16   0   6      242.98      269.34     24.76 o 
  18   0   6      108.94      119.54     18.76 o 
  20   0   6      438.65      413.14     27.51 o 
  22   0   6      183.52      200.32     22.76 o 
   0   1   6     3302.65     3497.37    267.09 o 
   1   1   6      517.68      511.12     34.97 o 
   2   1   6      726.11      761.06     45.20 o 
   3   1   6     8459.91     8502.19    342.59 o 
   4   1   6      868.56      885.50     24.66 o 
   5   1   6     3979.97     3960.14    104.25 o 
   6   1   6       33.56       37.34      6.11 o 
   7   1   6      100.24      107.48      7.36 o 
   8   1   6      272.19      296.82     13.05 o 
   9   1   6     1270.29     1297.68     65.49 o 
  10   1   6       30.39       27.95      8.68 o 
  11   1   6     1764.60     1728.52     74.05 o 
  12   1   6       59.23       53.33      9.83 o 
  13   1   6       82.26       88.40     10.23 o 
  14   1   6       11.31       11.41     10.25 o 
  15   1   6       45.73       52.19     11.22 o 
  16   1   6       46.90       48.26     11.57 o 
  17   1   6      753.67      774.89     21.92 o 
  18   1   6       39.13       52.59     12.11 o 
  19   1   6      325.18      324.75     19.27 o 
  20   1   6       34.94       32.89     12.20 o 
  21   1   6        0.68       10.00     13.75 o 
  22   1   6       11.22       14.70     12.64 o 
  23   1   6       52.22       62.27     19.76 o 
   0   2   6     8564.26     9529.08     26.88 o 
   1   2   6       50.92       65.08      8.29 o 
   2   2   6     1738.60     1862.06     20.91 o 
   3   2   6     1775.38     1871.61     90.13 o 
   4   2   6      148.45      173.84     21.21 o 
   5   2   6      138.56      134.94      7.40 o 
   6   2   6     1890.09     1913.77     49.02 o 
   7   2   6       79.88       82.71      6.96 o 
   8   2   6     1767.55     1771.33     69.74 o 
   9   2   6       22.19       25.21     11.48 o 
  10   2   6      310.24      304.39     44.51 o 
  11   2   6      276.66      257.07     18.35 o 
  12   2   6      110.92       98.19     13.17 o 
  13   2   6       34.37       37.62     11.75 o 
  14   2   6     1136.35     1092.19     40.98 o 
  15   2   6       79.90       84.02     13.33 o 
  16   2   6      229.29      214.82     25.76 o 
  17   2   6       40.86       58.27     18.26 o 
  18   2   6        0.14       12.00     17.01 o 
  19   2   6       95.76      114.29     20.51 o 
  20   2   6      204.95      204.57     23.51 o 
  21   2   6        2.28       -9.00     18.26 o 
  22   2   6      140.31      151.55     23.26 o 
   0   3   6     1200.55     1257.17     30.51 o 
   1   3   6      235.40      255.99     16.26 o 
   2   3   6      116.26      133.06     11.25 o 
   3   3   6     2019.75     2094.62    118.32 o 
   4   3   6       30.95       50.26      8.56 o 
   5   3   6     1278.40     1329.57     96.05 o 
   6   3   6      448.43      468.95     19.50 o 
   7   3   6       38.06       38.59      6.51 o 
   8   3   6      459.12      466.58     10.79 o 
   9   3   6      148.33       85.09     41.86 o 
  10   3   6        6.19        8.35      7.88 o 
  11   3   6      966.63      967.07     39.38 o 
  12   3   6        7.69       13.36      8.30 o 
  13   3   6      298.89      303.18     17.13 o 
  14   3   6      338.01      311.54     19.36 o 
  15   3   6       61.65       57.81     13.59 o 
  16   3   6       28.80       23.27     13.25 o 
  17   3   6      313.08      316.11     28.51 o 
  18   3   6        2.99        5.25     18.01 o 
  19   3   6       96.07      124.04     22.26 o 
  20   3   6        6.87        7.00     19.01 o 
  21   3   6       11.08       12.75     19.51 o 
   0   4   6     1608.71     1697.57     37.51 o 
   1   4   6       52.71       55.73     11.94 o 
   2   4   6      108.84      132.13     12.88 o 
   3   4   6      336.56      378.04     18.80 o 
   4   4   6       13.83       10.38      9.09 o 
   5   4   6      248.39      250.86     14.36 o 
   6   4   6       74.66       74.10      9.46 o 
   7   4   6       15.42       11.47      8.25 o 
   8   4   6      659.38      700.13     47.06 o 
   9   4   6      117.88      132.82     14.32 o 
  10   4   6       33.41       44.08     12.91 o 
  11   4   6      613.62      601.00     22.34 o 
  12   4   6      112.86      134.33     15.20 o 
  13   4   6       16.92       28.11     13.25 o 
  14   4   6      252.22      274.58     19.87 o 
  15   4   6       19.59       22.20     13.41 o 
  16   4   6      172.77      187.64     17.13 o 
  17   4   6       85.28      103.28     22.26 o 
  18   4   6       32.81        9.75     19.51 o 
  19   4   6       33.52       42.51     21.01 o 
   0   5   6      397.71      418.39     28.76 o 
   1   5   6       46.34       42.13     12.19 o 
   2   5   6      199.01      215.28     16.80 o 
   3   5   6      411.03      397.96     27.45 o 
   4   5   6       85.15       79.09     10.67 o 
   5   5   6      282.16      283.31     17.04 o 
   6   5   6      305.94      302.19     15.16 o 
   7   5   6       36.43       53.62     15.26 o 
   8   5   6      352.46      344.61     20.79 o 
   9   5   6       84.35       88.92     18.13 o 
  10   5   6       34.82       39.11     13.87 o 
  11   5   6      174.08      172.28     16.62 o 
  12   5   6       29.96       29.56     13.96 o 
  13   5   6       71.54       87.48     15.30 o 
  14   5   6      271.96      293.65     21.84 o 
  15   5   6        7.58       23.76     20.51 o 
  16   5   6       79.73       77.53     22.76 o 
  17   5   6       31.71       28.76     21.51 o 
   0   6   6       51.53       52.27     19.51 o 
   1   6   6      102.46      108.01     14.94 o 
   2   6   6       61.22       56.40     19.07 o 
   3   6   6      392.48      375.02     22.01 o 
   4   6   6       12.18       15.01     10.73 o 
   5   6   6      243.01      272.78     30.76 o 
   6   6   6      163.16      179.75     16.97 o 
   7   6   6       61.74       68.64     15.12 o 
   8   6   6       31.20       52.04     20.88 o 
   9   6   6      218.36      250.49     32.26 o 
  10   6   6       11.07       28.88     25.63 o 
  11   6   6      201.72      219.88     35.26 o 
  12   6   6        0.22      -19.26     20.26 o 
  13   6   6       42.61       70.77     23.76 o 
   0   7   6      197.23      144.26     78.15 o 
   1   7   6        7.79        3.43     12.52 o 
   2   7   6       97.61       98.54     17.48 o 
   3   7   6       11.37       36.14     15.74 o 
   4   7   6       26.76       67.49     36.14 o 
   5   7   6       11.99       25.26     23.01 o 
   6   7   6      241.46      242.83     29.76 o 
   7   7   6        3.16       10.50     22.51 o 
   2   0   7     7958.13     8144.07    287.56 o 
   4   0   7     4149.76     4045.83    310.73 o 
   6   0   7     1481.36     1380.65    128.29 o 
   8   0   7      522.27      513.89     17.93 o 
  10   0   7     1942.33     1905.87    147.92 o 
  12   0   7      399.49      404.89     26.76 o 
  14   0   7       26.72       25.51     15.26 o 
  16   0   7      623.64      675.48     30.26 o 
  18   0   7      473.80      475.16     28.26 o 
  20   0   7       63.35       81.78     19.01 o 
  22   0   7        7.51       22.76     18.26 o 
   1   1   7     6158.75     6070.20    305.77 o 
   2   1   7      692.88      686.61     36.67 o 
   3   1   7      645.19      642.40     22.99 o 
   4   1   7      449.61      467.40     21.18 o 
   5   1   7     2096.72     2129.93     70.60 o 
   6   1   7       64.37       68.74      7.32 o 
   7   1   7     2207.63     2142.46     90.24 o 
   8   1   7      207.28      210.89     11.62 o 
   9   1   7      772.63      770.77     49.63 o 
  10   1   7       12.14        7.29      8.97 o 
  11   1   7      133.95      136.07     11.06 o 
  12   1   7       79.64       91.27     10.34 o 
  13   1   7     1031.70     1031.27     28.25 o 
  14   1   7       88.02       84.65     10.23 o 
  15   1   7      528.67      534.18     20.41 o 
  16   1   7       44.42       52.63     12.28 o 
  17   1   7       37.73       36.73     12.02 o 
  18   1   7       34.33       42.89     12.38 o 
  19   1   7      138.08      147.20     14.75 o 
  20   1   7       10.58        4.62     12.11 o 
  21   1   7      229.14      233.64     18.35 o 
  22   1   7        1.58       -0.37     12.82 o 
   1   2   7      347.60      363.21     14.69 o 
   2   2   7     1219.79     1141.44     57.56 o 
   3   2   7       69.64       74.30     10.90 o 
   4   2   7     3182.06     3256.98    189.95 o 
   5   2   7      547.99      533.46     36.66 o 
   6   2   7      505.89      476.69     29.47 o 
   7   2   7      416.20      419.89     19.57 o 
   8   2   7      185.35       75.24     57.72 o 
   9   2   7       62.90       69.47     12.97 o 
  10   2   7      716.25      698.65     50.14 o 
  11   2   7       51.52       56.44     12.37 o 
  12   2   7      754.62      765.86     79.65 o 
  13   2   7       32.69       43.41     12.19 o 
  14   2   7        4.70        6.89     11.66 o 
  15   2   7       10.35        2.32     12.14 o 
  16   2   7      473.42      452.18     29.13 o 
  17   2   7       43.73       51.77     18.76 o 
  18   2   7      285.35      334.61     29.01 o 
  19   2   7       19.43        9.00     17.76 o 
  20   2   7       51.59       46.02     19.76 o 
  21   2   7       41.93       38.01     19.76 o 
   1   3   7     1187.27     1304.49     22.86 o 
   2   3   7      104.16      131.41     12.01 o 
   3   3   7      418.58      456.21     42.25 o 
   4   3   7      578.57      586.56     33.34 o 
   5   3   7       31.15       30.12      8.78 o 
   6   3   7      141.25      148.50     10.13 o 
   7   3   7      862.59      887.14     56.39 o 
   8   3   7      191.66      199.07     10.11 o 
   9   3   7      668.95      658.66     33.97 o 
  10   3   7      248.34      250.55     20.11 o 
  11   3   7       39.74       53.26     11.96 o 
  12   3   7      226.61      205.93     16.52 o 
  13   3   7      479.62      460.41     21.21 o 
  14   3   7       12.12       20.41     12.97 o 
  15   3   7      466.93      457.21     27.13 o 
  16   3   7       30.81       14.62     13.23 o 
  17   3   7       40.36       39.94     14.06 o 
  18   3   7       13.18       -2.00     18.51 o 
  19   3   7      117.22      136.80     23.26 o 
  20   3   7       59.33       65.27     21.76 o 
   1   4   7      193.00      214.53     15.68 o 
   2   4   7       34.23       33.25     11.12 o 
   3   4   7      332.14      329.34     28.42 o 
   4   4   7      772.24      810.72     57.54 o 
   5   4   7      202.69      194.85     12.37 o 
   6   4   7      316.91      313.77     14.02 o 
   7   4   7      531.56      510.98     17.46 o 
   8   4   7       17.32       20.74     12.37 o 
   9   4   7      329.21      330.34     22.26 o 
  10   4   7      451.26      462.58     54.77 o 
  11   4   7       14.82       15.63     12.82 o 
  12   4   7      275.06      281.97     20.16 o 
  13   4   7      261.35      231.89     19.54 o 
  14   4   7        1.20        4.42     13.17 o 
  15   4   7      107.24      131.61     16.26 o 
  16   4   7       54.20       65.02     20.76 o 
  17   4   7       15.77        7.50     19.26 o 
  18   4   7      120.73      132.79     24.26 o 
   1   5   7      336.07      361.07     19.72 o 
   2   5   7      282.50      275.77     24.60 o 
   3   5   7       58.03       55.40     10.74 o 
   4   5   7      103.21      114.04     11.55 o 
   5   5   7       28.67       31.01     10.08 o 
   6   5   7      277.75      293.62     20.46 o 
   7   5   7      533.45      535.62     56.77 o 
   8   5   7       20.92       21.88     13.44 o 
   9   5   7      172.86      171.18     16.80 o 
  10   5   7      385.41      380.96     21.52 o 
  11   5   7       25.49       37.95     22.38 o 
  12   5   7      201.61      200.06     18.88 o 
  13   5   7        6.35       14.40     14.06 o 
  14   5   7       54.34       53.52     22.01 o 
  15   5   7       62.70       70.02     23.01 o 
  16   5   7       76.17       88.78     23.76 o 
   1   6   7      257.74      235.48     34.68 o 
   2   6   7       47.27       33.50     20.63 o 
   3   6   7        6.22       -3.79     10.75 o 
   4   6   7      213.20      203.60     17.93 o 
   5   6   7      163.06      179.91     25.26 o 
   6   6   7        9.43       32.01     20.01 o 
   7   6   7      149.02      185.76     18.03 o 
   8   6   7       32.62       49.93     15.30 o 
   9   6   7      155.98      186.58     18.30 o 
  10   6   7       15.52        6.75     21.26 o 
  11   6   7       11.76       13.00     21.51 o 
  12   6   7       15.28       23.51     22.51 o 
   1   7   7       31.34       40.01     22.26 o 
   2   7   7      245.06      256.84     29.26 o 
   3   7   7        6.83       17.01     22.26 o 
   4   7   7      158.23      150.05     26.76 o 
   0   0   8     6190.56     6586.46     52.52 o 
   2   0   8     3753.63     3573.48     82.03 o 
   4   0   8      846.26      905.50     75.40 o 
   6   0   8     1462.68     1476.02     88.40 o 
   8   0   8     1690.30     1620.29     97.78 o 
  10   0   8       73.93       68.02     12.36 o 
  12   0   8      634.14      643.03     46.14 o 
  14   0   8      617.38      624.71     29.26 o 
  16   0   8      362.14      348.62     27.51 o 
  18   0   8       12.59       30.76     17.26 o 
  20   0   8       93.80       69.52     19.76 o 
   0   1   8      331.65      347.97     16.88 o 
   1   1   8     1103.77     1085.25     51.98 o 
   2   1   8      916.22      905.88     43.89 o 
   3   1   8     2865.70     2852.20    111.21 o 
   4   1   8      320.10      318.99     30.47 o 
   5   1   8     1991.14     1981.94     78.85 o 
   6   1   8      220.60      212.67     11.41 o 
   7   1   8        2.59       -2.61      7.36 o 
   8   1   8      131.50      139.33      9.30 o 
   9   1   8      757.31      738.36     28.37 o 
  10   1   8      145.31      140.18     11.21 o 
  11   1   8      845.47      844.79     34.66 o 
  12   1   8        5.98       12.13      8.89 o 
  13   1   8      129.55      140.94     11.26 o 
  14   1   8       76.73       81.43     10.70 o 
  15   1   8      152.26      147.88     14.40 o 
  16   1   8       22.00       17.84     11.84 o 
  17   1   8      402.07      396.88     20.07 o 
  18   1   8       19.72        8.34     12.10 o 
  19   1   8      309.38      330.06     20.34 o 
  20   1   8        2.07       -2.31     12.64 o 
  21   1   8       13.11       23.12     13.52 o 
   0   2   8     1641.12     1667.16     76.65 o 
   1   2   8      400.89      410.46     25.64 o 
   2   2   8      831.09      826.94     36.16 o 
   3   2   8      410.50      395.31     14.79 o 
   4   2   8       77.19       87.90      9.46 o 
   5   2   8       19.84       19.07      7.86 o 
   6   2   8      689.35      669.09     40.88 o 
   7   2   8      164.70      158.62     10.88 o 
   8   2   8      655.84      598.46     68.52 o 
   9   2   8      204.97      189.67     15.95 o 
  10   2   8       31.88       28.46     13.25 o 
  11   2   8      106.73      122.02     13.61 o 
  12   2   8      354.30      322.66     18.86 o 
  13   2   8      132.75      122.63     14.47 o 
  14   2   8      899.30      869.31     69.77 o 
  15   2   8       39.44       47.83     13.44 o 
  16   2   8      316.78      347.28     20.24 o 
  17   2   8       83.30       78.78     19.76 o 
  18   2   8       60.26       56.77     20.01 o 
  19   2   8       81.01       85.03     20.76 o 
  20   2   8      143.21      153.55     23.76 o 
   0   3   8      496.54      519.67     27.76 o 
   1   3   8      140.07      153.03     12.81 o 
   2   3   8      211.48      238.66     25.88 o 
   3   3   8      778.95      794.67     60.85 o 
   4   3   8      273.90      273.29     27.36 o 
   5   3   8      874.79      859.64     55.44 o 
   6   3   8      266.49      246.66     13.25 o 
   7   3   8        0.89       -2.75      7.52 o 
   8   3   8      373.31      361.59     18.90 o 
   9   3   8      138.54      138.99      9.83 o 
  10   3   8      131.98      127.43     14.50 o 
  11   3   8      886.50      857.26     76.90 o 
  12   3   8      230.98      204.31     16.45 o 
  13   3   8      265.14      252.07     22.26 o 
  14   3   8      108.33      106.65     15.03 o 
  15   3   8      229.22      229.72     19.51 o 
  16   3   8       34.92       43.17     14.05 o 
  17   3   8      248.86      247.83     29.51 o 
  18   3   8       22.12       17.01     19.76 o 
  19   3   8      118.78      112.79     23.51 o 
   0   4   8      913.82      922.56     31.76 o 
   1   4   8      614.67      632.26     20.57 o 
   2   4   8      206.46      224.71     28.38 o 
   3   4   8      358.06      318.01     16.82 o 
   4   4   8       32.46       35.14      9.38 o 
   5   4   8      341.40      326.80     14.67 o 
   6   4   8      181.56      184.17     15.29 o 
   7   4   8      216.59      208.85     16.88 o 
   8   4   8      542.35      532.63     56.52 o 
   9   4   8      262.76      272.36     19.94 o 
  10   4   8      101.66      110.20     15.21 o 
  11   4   8      485.81      468.21     30.26 o 
  12   4   8       96.04       99.29     15.30 o 
  13   4   8      158.35      144.43     16.35 o 
  14   4   8      255.00      257.50     20.94 o 
  15   4   8       22.41       23.01     20.01 o 
  16   4   8      123.24      103.03     23.01 o 
  17   4   8       53.22       21.26     21.01 o 
   0   5   8      174.24      195.57     22.01 o 
   1   5   8       81.63       78.01     13.43 o 
   2   5   8      194.01      190.51     19.47 o 
   3   5   8      294.57      264.98     26.67 o 
   4   5   8       74.37       89.09     11.42 o 
   5   5   8      114.13      129.84     15.56 o 
   6   5   8      308.55      290.11     20.79 o 
   7   5   8        0.62        3.63     13.26 o 
   8   5   8      373.06      367.67     28.01 o 
   9   5   8       38.66       49.40     14.59 o 
  10   5   8      164.02      155.52     17.06 o 
  11   5   8      178.84      212.75     34.89 o 
  12   5   8       75.66      100.53     23.26 o 
  13   5   8       66.27       76.03     23.26 o 
  14   5   8      152.75      146.55     25.76 o 
  15   5   8       27.17       12.25     21.51 o 
   0   6   8      220.76      249.08     30.51 o 
   1   6   8       86.48       82.40     23.49 o 
   2   6   8       28.22       16.09     12.48 o 
   3   6   8      146.94      148.97     17.50 o 
   4   6   8       64.42       76.21     15.74 o 
   5   6   8      120.91      135.88     17.88 o 
   6   6   8       46.72       35.26     22.01 o 
   7   6   8       16.52       19.76     21.51 o 
   8   6   8       64.74       71.52     23.26 o 
   9   6   8      171.32      193.06     27.51 o 
  10   6   8       14.72       16.76     22.26 o 
   2   0   9      950.70      923.45     71.27 o 
   4   0   9     3511.94     3457.84    271.59 o 
   6   0   9      286.85      270.01     38.26 o 
   8   0   9      280.58      264.87     17.79 o 
  10   0   9      378.61      380.20     18.53 o 
  12   0   9     2150.55     2154.96     88.28 o 
  14   0   9       63.62       65.02     17.76 o 
  16   0   9      207.42      183.56     22.51 o 
  18   0   9      345.07      300.85     28.26 o 
  20   0   9      104.94      113.79     22.51 o 
   1   1   9     1782.48     1707.55     63.75 o 
   2   1   9       37.33       46.59      7.17 o 
   3   1   9      107.81      109.89      7.89 o 
   4   1   9       68.22       73.20      7.50 o 
   5   1   9      393.22      393.84     11.68 o 
   6   1   9        2.23        5.55      7.69 o 
   7   1   9      593.19      587.74     24.58 o 
   8   1   9       14.37       12.88      7.93 o 
   9   1   9      466.97      468.84     18.45 o 
  10   1   9      116.99      103.03     10.58 o 
  11   1   9       57.67       60.52     10.10 o 
  12   1   9      108.98      105.80     11.16 o 
  13   1   9      605.90      609.28     17.74 o 
  14   1   9       24.46       31.28     10.42 o 
  15   1   9      899.62      899.47     25.72 o 
  16   1   9        3.14       14.32     12.28 o 
  17   1   9       42.91       41.89     13.26 o 
  18   1   9        0.01       -5.25     12.20 o 
  19   1   9       43.25       66.72     16.63 o 
  20   1   9       22.13       18.57     13.88 o 
   1   2   9       95.23      105.92      6.77 o 
   2   2   9     1063.99     1025.52     44.52 o 
   3   2   9       95.63       97.33      8.62 o 
   4   2   9      251.13      248.09     15.52 o 
   5   2   9       41.03       47.25      8.82 o 
   6   2   9      145.37      137.58      9.49 o 
   7   2   9      186.42      193.55     11.67 o 
   8   2   9      102.52       99.33     13.17 o 
   9   2   9       45.25       48.25     12.29 o 
  10   2   9      850.10      853.06     70.52 o 
  11   2   9       99.32      106.52     14.06 o 
  12   2   9      441.20      441.56     42.26 o 
  13   2   9      235.80      239.21     19.04 o 
  14   2   9       89.73       97.60     19.26 o 
  15   2   9       56.01       59.45     14.14 o 
  16   2   9      188.95      187.30     16.97 o 
  17   2   9        2.29        9.25     18.01 o 
  18   2   9      294.05      304.60     30.26 o 
  19   2   9       13.82       -1.00     19.51 o 
  20   2   9       74.08       75.53     22.01 o 
   1   3   9      719.91      753.22     21.01 o 
   2   3   9      225.17      223.08     16.09 o 
   3   3   9      152.83      145.14     10.71 o 
   4   3   9      376.54      376.92     28.28 o 
   5   3   9      274.07      282.05     27.34 o 
   6   3   9      147.64      157.17     10.22 o 
   7   3   9      659.15      644.42     53.02 o 
   8   3   9      130.15      122.58     14.14 o 
   9   3   9      517.78      501.56     74.52 o 
  10   3   9      442.37      434.38     24.01 o 
  11   3   9      115.79      114.18     14.94 o 
  12   3   9      169.34      178.85     16.35 o 
  13   3   9      291.16      269.21     20.00 o 
  14   3   9        3.97       12.65     13.26 o 
  15   3   9      234.79      230.67     19.14 o 
  16   3   9       36.80       41.01     20.51 o 
  17   3   9       25.50       35.51     20.76 o 
  18   3   9      110.03      135.30     24.26 o 
   1   4   9      588.46      644.56     21.30 o 
   2   4   9      354.83      325.19     44.01 o 
   3   4   9       72.91       60.28     10.25 o 
   4   4   9      544.97      528.37     37.80 o 
   5   4   9      304.89      297.48     27.97 o 
   6   4   9      141.06      131.96     26.76 o 
   7   4   9      789.13      742.22     71.77 o 
   8   4   9       95.95       92.78     14.85 o 
   9   4   9      316.83      288.71     29.89 o 
  10   4   9      244.18      236.13     20.08 o 
  11   4   9        2.55       15.37     13.44 o 
  12   4   9      291.72      295.74     31.01 o 
  13   4   9       65.09       66.52     21.51 o 
  14   4   9        1.99      -11.75     19.26 o 
  15   4   9      134.85      126.54     24.26 o 
  16   4   9       68.64       52.52     22.26 o 
   1   5   9      123.13      114.45     14.39 o 
   2   5   9      262.81      251.67     31.99 o 
   3   5   9      112.72       98.06     11.85 o 
   4   5   9      544.66      509.99     35.51 o 
   5   5   9      165.14      174.59     38.39 o 
   6   5   9       39.40       51.71     14.40 o 
   7   5   9      112.34      138.04     16.62 o 
   8   5   9      117.17      125.86     16.62 o 
   9   5   9       59.83       80.28     22.26 o 
  10   5   9      150.68      148.80     25.01 o 
  11   5   9        8.43       24.76     21.51 o 
  12   5   9      163.60      180.56     26.76 o 
  13   5   9      118.97      143.05     25.76 o 
   1   6   9      116.23       99.53     23.01 o 
   2   6   9       40.77       43.01     21.51 o 
   3   6   9        1.64       -9.00     20.26 o 
   4   6   9       44.06       59.02     22.51 o 
   5   6   9      198.89      228.58     27.76 o 
   6   6   9       60.78       49.27     23.01 o 
   7   6   9      143.60      133.04     26.01 o 
   8   6   9       49.18       57.02     23.76 o 
   0   0  10     1519.91     1471.94    102.78 o 
   2   0  10      889.59      879.39     60.52 o 
   4   0  10      206.79      194.25     14.05 o 
   6   0  10      266.25      266.01     18.27 o 
   8   0  10     1428.42     1443.01    108.41 o 
  10   0  10      701.83      679.65     38.01 o 
  12   0  10      476.62      453.08     20.53 o 
  14   0  10      704.18      709.99     33.76 o 
  16   0  10      299.94      336.36     28.51 o 
  18   0  10       51.00       46.02     20.01 o 
   0   1  10      167.27      161.31     22.88 o 
   1   1  10      520.38      497.87     22.50 o 
   2   1  10      401.71      363.48     17.02 o 
   3   1  10      504.29      516.84     18.37 o 
   4   1  10      172.61      164.82      9.76 o 
   5   1  10      423.57      413.11     14.60 o 
   6   1  10      202.16      196.67     12.53 o 
   7   1  10       34.84       35.50      7.99 o 
   8   1  10       81.15       79.55      8.69 o 
   9   1  10      538.13      532.16     14.15 o 
  10   1  10       50.78       53.84      8.75 o 
  11   1  10      976.61     1010.55     40.03 o 
  12   1  10        6.22        7.29      9.80 o 
  13   1  10      345.40      344.82     16.52 o 
  14   1  10      200.24      198.75     14.04 o 
  15   1  10       82.62       80.02     11.72 o 
  16   1  10       13.63       10.69     12.55 o 
  17   1  10      187.06      194.39     17.06 o 
  18   1  10        2.78        9.25     13.44 o 
  19   1  10      150.79      183.54     17.59 o 
   0   2  10      383.25      374.54     14.85 o 
   1   2  10       58.15       60.88      6.57 o 
   2   2  10      241.15      236.80      9.03 o 
   3   2  10        3.98        6.78      5.61 o 
   4   2  10      158.25      165.15      9.96 o 
   5   2  10      182.09      173.76     10.00 o 
   6   2  10      689.96      693.56     27.10 o 
   7   2  10       28.75       32.92     11.94 o 
   8   2  10      575.05      569.29     45.27 o 
   9   2  10      173.00      170.36     15.11 o 
  10   2  10       20.78       17.13     12.38 o 
  11   2  10      114.11      112.51     14.77 o 
  12   2  10      304.19      284.16     21.01 o 
  13   2  10       76.36       70.43     14.41 o 
  14   2  10      263.98      279.03     29.89 o 
  15   2  10       67.06       75.79     15.11 o 
  16   2  10      170.25      165.56     23.76 o 
  17   2  10      140.15      133.29     23.01 o 
  18   2  10       17.73       22.01     20.26 o 
  19   2  10        5.01       -2.50     19.76 o 
   0   3  10      484.31      550.18     27.76 o 
   1   3  10      346.99      364.80     18.56 o 
   2   3  10      202.78      208.60     23.86 o 
   3   3  10      855.41      830.94     42.34 o 
   4   3  10       95.11      109.53     10.42 o 
   5   3  10      360.56      369.71     19.01 o 
   6   3  10      138.08      143.69     14.76 o 
   7   3  10       20.82       18.72     12.47 o 
   8   3  10      162.44      156.80     15.47 o 
   9   3  10      402.97      414.05     43.26 o 
  10   3  10       55.99       63.04     17.76 o 
  11   3  10      320.51      338.58     24.51 o 
  12   3  10      206.74      211.71     17.42 o 
  13   3  10       47.34       53.81     14.23 o 
  14   3  10      169.27      193.06     25.51 o 
  15   3  10       29.24       13.75     20.01 o 
  16   3  10       49.40       48.27     21.26 o 
  17   3  10      118.51      120.79     24.26 o 
   0   4  10      475.00      514.67     30.76 o 
   1   4  10      499.98      532.86     21.66 o 
   2   4  10      199.65      183.40     18.90 o 
   3   4  10      712.89      696.17     54.01 o 
   4   4  10      112.32      109.66     26.13 o 
   5   4  10      227.71      255.74     20.25 o 
   6   4  10      580.20      580.49     81.15 o 
   7   4  10       18.53       22.80     16.01 o 
   8   4  10      184.51      199.83     17.24 o 
   9   4  10      262.97      283.96     20.72 o 
  10   4  10       34.23       44.43     17.38 o 
  11   4  10       88.15       93.53     22.76 o 
  12   4  10       36.75       55.52     21.76 o 
  13   4  10       41.44       35.51     21.26 o 
  14   4  10      157.87      165.06     26.01 o 
  15   4  10       12.78       14.75     21.26 o 
   0   5  10      522.05      526.68     32.26 o 
   1   5  10       22.40        6.49     19.63 o 
   2   5  10      152.10      130.08     16.42 o 
   3   5  10      175.86      173.20     32.39 o 
   4   5  10      178.04      196.61     20.26 o 
   5   5  10       39.42       47.31     14.40 o 
   6   5  10      329.87      362.12     32.01 o 
   7   5  10       32.70       35.76     20.76 o 
   8   5  10      126.80      151.80     25.01 o 
   9   5  10       44.03       36.76     22.01 o 
  10   5  10       27.51       24.51     21.76 o 
  11   5  10      116.36      131.79     26.01 o 
  12   5  10      121.22      101.28     25.51 o 
   1   6  10       39.06       49.27     22.26 o 
   2   6  10       12.25        5.00     20.51 o 
   3   6  10      185.48      199.32     27.01 o 
   4   6  10       10.24       27.26     22.01 o 
   5   6  10      102.42      112.29     25.01 o 
   6   6  10        1.05       -1.25     21.76 o 
   2   0  11      359.26      373.67     24.76 o 
   4   0  11     1633.94     1601.13     70.15 o 
   6   0  11      124.41      140.02     13.44 o 
   8   0  11       94.33       96.48     12.91 o 
  10   0  11      699.94      713.00     22.28 o 
  12   0  11     1069.16     1071.46     40.64 o 
  14   0  11       92.65      100.28     20.76 o 
  16   0  11      172.29      171.06     24.01 o 
  18   0  11      158.33      170.56     25.01 o 
   1   1  11      736.54      723.94     25.93 o 
   2   1  11       20.04       15.44      6.29 o 
   3   1  11      338.35      310.54     12.01 o 
   4   1  11      265.86      239.05     16.68 o 
   5   1  11      154.48      166.99     11.54 o 
   6   1  11      166.28      174.98     17.90 o 
   7   1  11      903.31      906.05     26.17 o 
   8   1  11       47.17       42.43      8.60 o 
   9   1  11      414.52      439.44     14.22 o 
  10   1  11      198.71      193.43     12.53 o 
  11   1  11        8.28        5.14     10.06 o 
  12   1  11      180.92      185.35     13.42 o 
  13   1  11      464.27      432.86     17.68 o 
  14   1  11        1.90       16.34     10.73 o 
  15   1  11      396.36      392.04     18.10 o 
  16   1  11        6.97       12.63     13.44 o 
  17   1  11       13.34       19.12     13.70 o 
  18   1  11       10.55        5.24     13.88 o 
   1   2  11      142.74      151.18      7.94 o 
   2   2  11      668.92      657.41     19.30 o 
   3   2  11      317.78      288.93     14.70 o 
   4   2  11      526.95      536.62     17.47 o 
   5   2  11       11.78        6.14      7.26 o 
   6   2  11      151.00      162.11     14.94 o 
   7   2  11       64.80       79.44     13.53 o 
   8   2  11       47.61       55.91     13.26 o 
   9   2  11       40.93       47.25     13.17 o 
  10   2  11      789.07      790.47     42.51 o 
  11   2  11       16.25       32.51     13.26 o 
  12   2  11      324.24      310.51     20.47 o 
  13   2  11      247.25      242.60     20.10 o 
  14   2  11        7.82       -3.50     18.51 o 
  15   2  11       58.24       66.52     21.26 o 
  16   2  11      129.36      132.79     24.01 o 
  17   2  11       18.13       31.26     21.01 o 
   1   3  11      623.88      582.50     60.94 o 
   2   3  11      170.58      199.74     13.47 o 
   3   3  11        9.33       -2.76      9.16 o 
   4   3  11      153.86      155.48     11.51 o 
   5   3  11      447.82      505.42     32.51 o 
   6   3  11      140.47      144.89     15.37 o 
   7   3  11      759.52      737.21     78.03 o 
   8   3  11       28.06       33.83     15.88 o 
   9   3  11      235.02      254.90     20.00 o 
  10   3  11      163.53      180.65     19.88 o 
  11   3  11        1.95        8.26     14.13 o 
  12   3  11       13.15       40.26     20.26 o 
  13   3  11      160.89      174.06     25.01 o 
  14   3  11       22.48       25.26     20.76 o 
  15   3  11       63.96       89.53     23.76 o 
  16   3  11       73.97       67.52     23.01 o 
   1   4  11      456.90      425.47     46.20 o 
   2   4  11      482.74      480.23     48.82 o 
   3   4  11       26.93       14.25     21.26 o 
   4   4  11      307.92      319.29     30.14 o 
   5   4  11      168.37      177.45     22.88 o 
   6   4  11       16.73       36.76     13.79 o 
   7   4  11      278.73      325.54     21.44 o 
   8   4  11       16.12       23.94     14.06 o 
   9   4  11       21.09       34.01     20.76 o 
  10   4  11      205.63      223.07     27.26 o 
  11   4  11        5.43        6.25     20.76 o 
  12   4  11       54.44       59.27     23.51 o 
  13   4  11       91.43       92.53     24.26 o 
   1   5  11      114.43      117.29     22.01 o 
   2   5  11      150.93      135.55     23.26 o 
   3   5  11       15.02       26.01     20.01 o 
   4   5  11      472.82      469.66     35.51 o 
   5   5  11       63.92       86.78     23.01 o 
   6   5  11       11.97        5.50     21.01 o 
   7   5  11       36.14       44.01     22.51 o 
   8   5  11       69.26       43.76     23.26 o 
   9   5  11       29.56       40.76     23.01 o 
  10   5  11       82.86      113.79     25.76 o 
   0   0  12     2370.28     2210.74     39.26 o 
   2   0  12      183.89      181.17     22.08 o 
   4   0  12       59.01       65.53     12.09 o 
   6   0  12      530.98      565.74     23.38 o 
   8   0  12     1205.37     1187.48     47.52 o 
  10   0  12       55.91       48.03     13.17 o 
  12   0  12      104.85      109.11     16.63 o 
  14   0  12      374.07      374.38     31.76 o 
  16   0  12      110.68      159.80     24.76 o 
   0   1  12       89.17       88.03     16.27 o 
   1   1  12       48.37       47.72      6.85 o 
   2   1  12      197.22      198.84      9.83 o 
   3   1  12     1195.65     1192.89     40.01 o 
   4   1  12      137.48      139.86     10.99 o 
   5   1  12      542.58      551.98     34.20 o 
   6   1  12       35.35       38.66      9.85 o 
   7   1  12       41.53       55.51     10.33 o 
   8   1  12       93.95       98.23     11.21 o 
   9   1  12      317.49      320.94     16.09 o 
  10   1  12        6.44       22.11     10.33 o 
  11   1  12      810.88      844.51     25.58 o 
  12   1  12       15.35       19.40     10.77 o 
  13   1  12       46.30       52.03     11.74 o 
  14   1  12       29.27       19.70     11.43 o 
  15   1  12       24.80       11.00     19.76 o 
  16   1  12        6.81        7.75     19.76 o 
  17   1  12      148.77      151.30     25.01 o 
   0   2  12      735.08      755.15     69.64 o 
   1   2  12       51.15       52.76      6.60 o 
   2   2  12      216.02      239.23     14.89 o 
   3   2  12       61.67       80.79      6.96 o 
   4   2  12        2.80       13.54      7.02 o 
   5   2  12      154.53      158.09     11.48 o 
   6   2  12      867.39      837.20     66.52 o 
   7   2  12       77.70      101.50     15.01 o 
   8   2  12      756.74      773.33     62.27 o 
   9   2  12      101.51      120.05     15.47 o 
  10   2  12       33.68       31.77     13.70 o 
  11   2  12      107.82      103.64     15.64 o 
  12   2  12       58.55       65.91     14.77 o 
  13   2  12        0.26        9.50     19.51 o 
  14   2  12      255.58      262.59     31.76 o 
  15   2  12        7.28       -6.25     19.76 o 
  16   2  12       22.85       34.26     21.51 o 
   0   3  12      193.22      193.31     21.26 o 
   1   3  12       60.35       45.68     15.94 o 
   2   3  12       92.08       98.16     14.41 o 
   3   3  12      607.11      594.04     59.14 o 
   4   3  12        8.57       21.68     13.00 o 
   5   3  12      463.73      489.12     53.89 o 
   6   3  12      111.81      132.10     15.47 o 
   7   3  12       23.53       26.41     15.26 o 
   8   3  12       16.33       28.05     13.70 o 
   9   3  12      198.25      216.14     18.01 o 
  10   3  12       44.75       44.76     21.01 o 
  11   3  12      284.99      371.37     33.26 o 
  12   3  12       30.92       16.76     21.01 o 
  13   3  12       20.16       17.01     21.51 o 
  14   3  12      136.19      127.29     25.51 o 
   0   4  12      204.70      192.84     71.15 o 
   1   4  12       21.28       11.68     20.01 o 
   2   4  12      106.64      106.10     28.51 o 
   3   4  12      273.59      281.04     30.76 o 
   4   4  12        9.81       12.25     19.26 o 
   5   4  12       72.88       84.53     22.01 o 
   6   4  12      249.74      260.09     27.26 o 
   7   4  12       28.24       11.75     20.51 o 
   8   4  12      125.36      144.80     25.01 o 
   9   4  12       11.94       -9.25     20.51 o 
  10   4  12       10.80       12.25     21.76 o 
  11   4  12       37.60       38.76     23.01 o 
   2   5  12       21.53       31.01     21.01 o 
   3   5  12       49.93       63.02     22.26 o 
   4   5  12        5.19        0.50     20.76 o 
   5   5  12       31.37       30.26     22.01 o 
   6   5  12       61.65       75.78     24.26 o 
   7   5  12        3.84       -6.00     21.26 o 
   2   0  13     1024.35      970.59     23.63 o 
   4   0  13      584.29      642.29     27.13 o 
   6   0  13      176.44      178.38     15.34 o 
   8   0  13      251.14      238.16     17.77 o 
  10   0  13      597.98      609.46     31.01 o 
  12   0  13       58.18       62.64     14.76 o 
  14   0  13       20.74       45.02     21.01 o 
   1   1  13      914.33      927.13     27.27 o 
   2   1  13       77.00       89.47      7.79 o 
   3   1  13      101.69      100.39      9.03 o 
   4   1  13       10.38       10.73      8.02 o 
   5   1  13      406.17      395.97     16.02 o 
   6   1  13       45.28       69.46     12.85 o 
   7   1  13      796.21      787.31     27.30 o 
   8   1  13       24.68       37.54     10.56 o 
   9   1  13      271.83      289.05     18.87 o 
  10   1  13       27.36       35.13     10.92 o 
  11   1  13       41.70       40.74     14.14 o 
  12   1  13        8.50        9.89     13.76 o 
  13   1  13      147.54      159.05     24.76 o 
  14   1  13       24.63       42.26     21.51 o 
  15   1  13       94.99      116.54     24.26 o 
   1   2  13      156.22      160.29     12.15 o 
   2   2  13      302.01      329.05     16.43 o 
   3   2  13       55.24       55.27     19.01 o 
   4   2  13     1027.58     1013.10     89.66 o 
   5   2  13      113.11      125.16     11.48 o 
   6   2  13      298.15      301.09     20.86 o 
   7   2  13      132.01      139.24     20.13 o 
   8   2  13       82.18       86.45     15.03 o 
   9   2  13       18.25       27.78     13.87 o 
  10   2  13      223.58      240.85     19.49 o 
  11   2  13        4.45        7.50     20.01 o 
  12   2  13      295.64      274.84     32.26 o 
  13   2  13       59.51       56.27     22.26 o 
  14   2  13       12.82        6.75     21.01 o 
   1   3  13      230.69      220.62     45.89 o 
   2   3  13       86.07      121.32     15.37 o 
   3   3  13      134.02      147.33     20.76 o 
   4   3  13       80.62       99.00     15.11 o 
   5   3  13      136.07      161.99     16.53 o 
   6   3  13       35.32       48.77     14.50 o 
   7   3  13      278.10      261.84     27.26 o 
   8   3  13       21.10       17.01     20.26 o 
   9   3  13      143.87      189.81     26.51 o 
  10   3  13       21.63       18.51     21.01 o 
  11   3  13       29.26       45.02     22.26 o 
  12   3  13       33.03       33.76     22.26 o 
   1   4  13       30.44       31.26     19.26 o 
   2   4  13      137.90      165.81     24.01 o 
   3   4  13       37.33       48.77     21.26 o 
   4   4  13       60.65       71.27     22.26 o 
   5   4  13       27.20       39.01     21.51 o 
   6   4  13       51.93       59.77     23.01 o 
   7   4  13       28.42       20.26     21.76 o 
   8   4  13        0.77        8.25     21.51 o 
   9   4  13       27.47       33.01     23.01 o 
   0   0  14      578.11      574.94     28.51 o 
   2   0  14      348.97      354.35     40.64 o 
   4   0  14       91.15      125.79     19.76 o 
   6   0  14      653.69      683.72     23.61 o 
   8   0  14      259.63      274.18     33.26 o 
  10   0  14       39.73       35.76     14.32 o 
  12   0  14       60.40       57.27     22.51 o 
   0   1  14      143.09      151.69     11.42 o 
   1   1  14      166.67      209.73     13.31 o 
   2   1  14        5.94        7.17     13.52 o 
   3   1  14      677.30      669.77     14.98 o 
   4   1  14       57.09       73.82     10.73 o 
   5   1  14      544.55      570.97     17.85 o 
   6   1  14       84.67       89.98     11.47 o 
   7   1  14       13.61       20.28     10.46 o 
   8   1  14       28.35       36.36     10.95 o 
   9   1  14      209.36      223.19     15.06 o 
  10   1  14        8.97        1.14     11.07 o 
  11   1  14      187.86      215.07     27.26 o 
  12   1  14       17.71       25.76     21.01 o 
  13   1  14       29.19       50.77     22.26 o 
   0   2  14      464.15      461.50     82.28 o 
   1   2  14       71.29       65.81     27.77 o 
   2   2  14      418.22      406.40     52.52 o 
   3   2  14      158.15      161.34     15.91 o 
   4   2  14       47.99       71.76     14.14 o 
   5   2  14       80.27      116.22     15.47 o 
   6   2  14      293.24      313.43     34.26 o 
   7   2  14        5.79       33.17     14.05 o 
   8   2  14      428.15      497.92     36.51 o 
   9   2  14       64.67       58.27     22.01 o 
  10   2  14       60.33       60.77     22.76 o 
  11   2  14        9.55       -9.75     20.76 o 
  12   2  14       75.18       77.53     24.01 o 
   1   3  14        7.53       20.51     18.76 o 
   2   3  14       57.06       76.78     20.76 o 
   3   3  14       84.88      135.30     23.51 o 
   4   3  14       38.65       31.51     20.51 o 
   5   3  14      279.71      310.60     34.01 o 
   6   3  14      126.51      135.80     24.51 o 
   7   3  14       42.48       50.02     22.01 o 
   8   3  14       56.97       85.78     23.51 o 
   9   3  14      113.57      131.54     25.76 o 
   3   4  14       25.44       45.27     21.76 o 
   4   4  14       11.94       -4.75     20.26 o 
   2   0  15      320.93      367.87     19.36 o 
   4   0  15      258.38      262.92     42.89 o 
   6   0  15       35.90       66.02     19.51 o 
   8   0  15       58.22       89.69     15.74 o 
  10   0  15      162.22      180.87     18.58 o 
   1   1  15      320.07      357.39     17.49 o 
   2   1  15        1.33       12.49     16.09 o 
   3   1  15       57.60       56.09     27.63 o 
   4   1  15      123.38      138.73     17.51 o 
   5   1  15      171.72      229.69     22.88 o 
   6   1  15       31.44       44.43     14.49 o 
   7   1  15      267.57      310.14     22.31 o 
   8   1  15       49.28       73.02     22.76 o 
   9   1  15       75.63      104.28     24.26 o 
  10   1  15       14.43       16.01     21.26 o 
   1   2  15       71.06       89.04     33.01 o 
   2   2  15      135.67      155.65     28.74 o 
   3   2  15       23.92       43.51     20.26 o 
   4   2  15      322.65      363.62     34.51 o 
   5   2  15      103.55      113.29     22.76 o 
   6   2  15      142.42      149.05     24.76 o 
   7   2  15      130.55      154.30     25.26 o 
   8   2  15       74.44       70.52     23.01 o 
   3   3  15       27.42       31.76     20.51 o 
   4   3  15       92.55      114.29     24.01 o 
   5   3  15       71.24       89.53     23.76 o 
   2   0  16      184.46      292.60     28.26 o 
   4   0  16        4.92       52.02     19.01 o 
   6   0  16      303.02      367.62     30.76 o 
   0   1  16        4.46       51.27     19.26 o 
   2   1  16       11.90       38.73     14.23 o 
   3   1  16      130.26      178.37     34.67 o 
   4   1  16       48.89       16.37     44.14 o 
   5   1  16      133.89      109.25     88.78 o 
   6   1  16       14.73       30.01     21.51 o 
                                                 
